# Supplementary material for: Dichlorido(3,5-dimethyl-1H-pyrazole)[(3,5-dimethyl-1H-pyrazol-1-yl)(o-tol­yl)methanone]palladium(II)
Source: Acta Crystallogr Sect E Struct Rep Online. 2007 Dec 18;64(Pt 1):m206–7. doi: 10.1107/S1600536807066627 (PMC2915136; doi:10.1107/S1600536807066627)
Supplement: Supplementary file 1 [file e-64-0m206-sup1.cif]

##############################################################################
###                                                                        ###
###        Electronic paper (Acta Crystallographica Section E)             ###
###                                                                        ###
##############################################################################
#                                                                            #
# This CIF contains the data in a paper accepted for publication in Acta     #
# Crystallographica Section E. It conforms to the requirements of Notes      #
# for Authors for Section E, and has been peer reviewed under the auspices   #
# of the IUCr Commission on Journals.                                        #
#                                                                            #
# Full details of the Crystallographic Information File format               #
# are given in the paper "The Crystallographic Information File (CIF):       #
# a New Standard Archive File for Crystallography" by S. R. Hall, F. H.      #
# Allen and I. D. Brown [Acta Cryst. (1991), A47, 655-685].                  #
#                                                                            #
# The current version of the core CIF dictionary is obtainable from          #
# ftp://ftp.iucr.org/pub/cif_core.dic. The current version number is 2.1.    #
#                                                                            #
# Software is freely available for graphical display of the structure(s) in  #
# this CIF.  For information consult the CIF home page http://www.iucr.org/  #
# cif/home.html                                                              #
#                                                                            #
##############################################################################
                                             
data_I
_audit_creation_method     SHELXL-97
_chemical_name_systematic
;
Dichlorido(3,5-dimethyl-1H-pyrazole)[(3,5-dimethyl-1H-pyrazol-1-yl)(<i>o</i>-
tolyl)methanone]palladium(II)
;
_chemical_name_common
;
;
_chemical_formula_moiety     'C18 H22 Cl2 N4 O Pd'
_chemical_formula_sum     'C18 H22 Cl2 N4 O Pd'
_chemical_formula_iupac     '[Pd Cl2 (C5 H8 N2) (C12 H12 N2 O)]'
_chemical_formula_weight     487.70
_chemical_melting_point     ?
_symmetry_cell_setting     orthorhombic
_symmetry_space_group_name_H-M     'P b c a'
_symmetry_space_group_name_Hall     '-P 2ac 2ab'
loop_
    _symmetry_equiv_pos_as_xyz
    'x, y, z'
    '-x+1/2, -y, z+1/2'
    '-x, y+1/2, -z+1/2'
    'x+1/2, -y+1/2, -z'
    '-x, -y, -z'
    'x-1/2, y, -z-1/2'
    'x, -y-1/2, z-1/2'
    '-x-1/2, y-1/2, z'
_cell_length_a     15.908(3)
_cell_length_b     15.479(3)
_cell_length_c     16.602(3)
_cell_angle_alpha     90.00
_cell_angle_beta     90.00
_cell_angle_gamma     90.00
_cell_volume     4088.0(12)
_cell_formula_units_Z     8
_cell_measurement_reflns_used     2686
_cell_measurement_theta_min     2.21
_cell_measurement_theta_max     26.0
_cell_measurement_temperature     293(2)
_exptl_crystal_description     block
_exptl_crystal_colour     yellow
_exptl_crystal_size_max     0.32
_exptl_crystal_size_mid     0.28
_exptl_crystal_size_min     0.15
_exptl_crystal_density_diffrn     1.585
_exptl_crystal_density_meas     ?
_exptl_crystal_density_method     'not measured'
_exptl_crystal_F_000     1968
_exptl_absorpt_coefficient_mu     1.183
_exptl_absorpt_correction_type     multi-scan
_exptl_absorpt_process_details     '(SADABS; Sheldrick, 2004)'
_exptl_absorpt_correction_T_min     0.7033
_exptl_absorpt_correction_T_max     0.8425
_exptl_special_details
;
;
_diffrn_ambient_temperature     293(2)
_diffrn_radiation_type     MoK\a
_diffrn_radiation_wavelength     0.71073
_diffrn_radiation_source     'fine-focus sealed tube'
_diffrn_radiation_monochromator     graphite
_diffrn_measurement_device_type     'Bruker SMART CCD'
_diffrn_measurement_method     '\f and \w'
_diffrn_detector_area_resol_mean     ?
_diffrn_reflns_number     43509
_diffrn_reflns_av_R_equivalents     0.0559
_diffrn_reflns_av_sigmaI/netI     0.0295
_diffrn_reflns_theta_min     2.21
_diffrn_reflns_theta_max     26.00
_diffrn_reflns_theta_full     26.00
_diffrn_measured_fraction_theta_max     1.000
_diffrn_measured_fraction_theta_full     1.000
_diffrn_reflns_limit_h_min     -19
_diffrn_reflns_limit_h_max     19
_diffrn_reflns_limit_k_min     -18
_diffrn_reflns_limit_k_max     19
_diffrn_reflns_limit_l_min     -20
_diffrn_reflns_limit_l_max     20
_diffrn_standards_number     0
_diffrn_standards_interval_count     ?
_diffrn_standards_interval_time     ?
_diffrn_standards_decay_%     ?
_refine_special_details
;
 Refinement of F^2^ against ALL reflections.  The weighted R-factor wR and
 goodness of fit S are based on F^2^, conventional R-factors R are based
 on F, with F set to zero for negative F^2^. The threshold expression of
 F^2^ > 2sigma(F^2^) is used only for calculating R-factors(gt) etc. and is
 not relevant to the choice of reflections for refinement.  R-factors based
 on F^2^ are statistically about twice as large as those based on F, and R-
 factors based on ALL data will be even larger.
;
_reflns_number_total     4023
_reflns_number_gt     2686
_reflns_threshold_expression     I>2\s(I)
_refine_ls_structure_factor_coef     Fsqd
_refine_ls_matrix_type     full
_refine_ls_R_factor_all     0.0762
_refine_ls_R_factor_gt     0.0398
_refine_ls_wR_factor_gt     0.0943
_refine_ls_wR_factor_ref     0.1135
_refine_ls_goodness_of_fit_ref     1.084
_refine_ls_restrained_S_all     1.084
_refine_ls_number_reflns     4023
_refine_ls_number_parameters     240
_refine_ls_number_restraints     0
_refine_ls_hydrogen_treatment     constr
_refine_ls_weighting_scheme     calc
_refine_ls_weighting_details
         'calc w=1/[\s^2^(Fo^2^)+(0.0425P)^2^+9.9045P] where P=(Fo^2^+2Fc^2^)/3'
_atom_sites_solution_hydrogens     geom
_atom_sites_solution_primary     direct
_atom_sites_solution_secondary     difmap
_refine_ls_shift/su_max     0.001
_refine_ls_shift/su_mean     0.000
_refine_diff_density_max     1.093
_refine_diff_density_min     -0.493
_refine_ls_extinction_method     none
_refine_ls_extinction_coef     ?
loop_
    _atom_type_symbol
    _atom_type_description
    _atom_type_scat_dispersion_real
    _atom_type_scat_dispersion_imag
    _atom_type_scat_source
    'C' 'C' 0.0033 0.0016
                         'International Tables Vol C Tables 4.2.6.8 and 6.1.1.4'
    'H' 'H' 0.0000 0.0000
                         'International Tables Vol C Tables 4.2.6.8 and 6.1.1.4'
    'N' 'N' 0.0061 0.0033
                         'International Tables Vol C Tables 4.2.6.8 and 6.1.1.4'
    'O' 'O' 0.0106 0.0060
                         'International Tables Vol C Tables 4.2.6.8 and 6.1.1.4'
    'Cl' 'Cl' 0.1484 0.1585
                         'International Tables Vol C Tables 4.2.6.8 and 6.1.1.4'
    'Pd' 'Pd' -0.9988 1.0072
                         'International Tables Vol C Tables 4.2.6.8 and 6.1.1.4'
_computing_data_collection     'SMART-NT (Bruker, 1998)'
_computing_cell_refinement     'SAINT-Plus (Bruker, 1999)'
_computing_data_reduction     'SAINT-Plus (Bruker, 1999)'
_computing_structure_solution     'SHELXS97 (Sheldrick, 1997)'
_computing_structure_refinement     'SHELXL97 (Sheldrick, 1997)'
_computing_molecular_graphics
;
ORTEP-3 for Windows (Farrugia, 1997) and Mercury (Macrae <i>et al.</i>,
2006)
;
_computing_publication_material
;
WinGX (Farrugia, 1999), PLATON (Spek, 2003) and publCIF
(Westrip, 2008)
;
loop_
    _atom_site_type_symbol
    _atom_site_label
    _atom_site_fract_x
    _atom_site_fract_y
    _atom_site_fract_z
    _atom_site_U_iso_or_equiv
    _atom_site_adp_type
    _atom_site_calc_flag
    _atom_site_refinement_flags
    _atom_site_occupancy
    _atom_site_disorder_assembly
    _atom_site_disorder_group
    C C11 0.1260(3) -0.2107(3) 0.4805(3) 0.0544(13) Uani d . 1 . .
    C C12 0.1495(4) -0.2290(3) 0.4037(4) 0.0588(14) Uani d . 1 . .
    H H12 0.1646 -0.2829 0.3836 0.071 Uiso calc R 1 . .
    C C13 0.1468(4) -0.1521(3) 0.3608(3) 0.0551(13) Uani d . 1 . .
    C C14 0.1168(4) -0.2659(4) 0.5543(4) 0.087(2) Uani d . 1 . .
    H H14A 0.1677 -0.2977 0.5631 0.130 Uiso calc R 1 . .
    H H14B 0.0709 -0.3054 0.5470 0.130 Uiso calc R 1 . .
    H H14C 0.1057 -0.2297 0.6001 0.130 Uiso calc R 1 . .
    C C15 0.1668(5) -0.1341(4) 0.2743(4) 0.095(2) Uani d . 1 . .
    H H15A 0.1195 -0.1067 0.2491 0.142 Uiso calc R 1 . .
    H H15B 0.1791 -0.1874 0.2472 0.142 Uiso calc R 1 . .
    H H15C 0.2148 -0.0966 0.2712 0.142 Uiso calc R 1 . .
    C C21 0.1020(4) 0.3084(3) 0.3533(4) 0.0726(18) Uani d . 1 . .
    C C22 0.1203(4) 0.3102(4) 0.4313(4) 0.0668(16) Uani d . 1 . .
    H H22 0.1299 0.3593 0.4623 0.080 Uiso calc R 1 . .
    C C23 0.1226(4) 0.2247(3) 0.4582(3) 0.0580(14) Uani d . 1 . .
    C C24 0.0921(6) 0.3799(4) 0.2929(5) 0.115(3) Uani d . 1 . .
    H H24A 0.0338 0.3952 0.2886 0.173 Uiso calc R 1 . .
    H H24B 0.1122 0.3608 0.2414 0.173 Uiso calc R 1 . .
    H H24C 0.1238 0.4293 0.3100 0.173 Uiso calc R 1 . .
    C C25 0.1364(5) 0.1919(4) 0.5424(4) 0.095(2) Uani d . 1 . .
    H H25A 0.0850 0.1676 0.5626 0.142 Uiso calc R 1 . .
    H H25B 0.1536 0.2388 0.5764 0.142 Uiso calc R 1 . .
    H H25C 0.1793 0.1483 0.5419 0.142 Uiso calc R 1 . .
    C C26 0.0658(4) 0.1895(4) 0.2552(3) 0.0679(16) Uani d . 1 . .
    C C32 0.2068(4) 0.1314(4) 0.2339(4) 0.0711(17) Uani d . 1 . .
    H H32 0.2248 0.1655 0.2767 0.085 Uiso calc R 1 . .
    C C31 0.1223(3) 0.1290(3) 0.2129(3) 0.0495(12) Uani d . 1 . .
    C C33 0.2646(4) 0.0820(5) 0.1902(4) 0.086(2) Uani d . 1 . .
    H H33 0.3213 0.0829 0.2038 0.103 Uiso calc R 1 . .
    C C34 0.2379(5) 0.0334(5) 0.1288(4) 0.085(2) Uani d . 1 . .
    H H34 0.2763 0.0012 0.0992 0.102 Uiso calc R 1 . .
    C C35 0.1495(5) 0.0305(4) 0.1079(3) 0.0738(18) Uani d . 1 . .
    H H35 0.1312 -0.0047 0.0659 0.089 Uiso calc R 1 . .
    C C36 0.0945(4) 0.0783(4) 0.1488(3) 0.0687(17) Uani d . 1 . .
    C C37 0.0019(5) 0.0762(5) 0.1242(4) 0.093(2) Uani d . 1 . .
    H H37B -0.0105 0.1254 0.0910 0.140 Uiso calc R 1 . .
    H H37C -0.0328 0.0776 0.1715 0.140 Uiso calc R 1 . .
    H H37A -0.0092 0.0242 0.0945 0.140 Uiso calc R 1 . .
    N N11 0.1224(3) -0.0881(3) 0.4099(2) 0.0491(10) Uani d . 1 . .
    N N12 0.1103(3) -0.1256(3) 0.4824(2) 0.0521(10) Uani d . 1 . .
    H H12A 0.0943 -0.0982 0.5248 0.062 Uiso calc R 1 . .
    N N21 0.1115(2) 0.1715(2) 0.3970(2) 0.0425(9) Uani d . 1 . .
    N N22 0.0961(3) 0.2227(3) 0.3322(3) 0.0650(13) Uani d . 1 . .
    O O1 0.0029(4) 0.2206(3) 0.2275(3) 0.1102(19) Uani d . 1 . .
    Cl Cl1 0.25848(9) 0.04521(9) 0.42155(10) 0.0660(4) Uani d . 1 . .
    Cl Cl2 -0.02466(9) 0.02924(9) 0.36848(9) 0.0614(4) Uani d . 1 . .
    Pd Pd1 0.11619(2) 0.03965(2) 0.39821(2) 0.04292(14) Uani d . 1 . .
loop_
    _atom_site_aniso_label
    _atom_site_aniso_U_11
    _atom_site_aniso_U_22
    _atom_site_aniso_U_33
    _atom_site_aniso_U_12
    _atom_site_aniso_U_13
    _atom_site_aniso_U_23
    C11 0.058(3) 0.038(3) 0.068(3) 0.002(2) -0.001(3) 0.012(2)
    C12 0.064(3) 0.033(3) 0.080(4) -0.004(2) 0.005(3) -0.006(3)
    C13 0.070(4) 0.041(3) 0.054(3) 0.002(3) 0.014(3) -0.009(2)
    C14 0.110(6) 0.063(4) 0.088(5) 0.006(4) 0.000(4) 0.026(4)
    C15 0.156(7) 0.071(4) 0.058(4) -0.007(5) 0.025(4) -0.009(3)
    C21 0.106(5) 0.037(3) 0.074(4) 0.011(3) 0.004(4) 0.001(3)
    C22 0.082(4) 0.046(3) 0.072(4) 0.003(3) -0.001(3) -0.022(3)
    C23 0.077(4) 0.043(3) 0.053(3) 0.008(3) -0.002(3) -0.011(2)
    C24 0.182(9) 0.053(4) 0.111(6) 0.023(5) 0.007(6) 0.022(4)
    C25 0.162(8) 0.072(4) 0.051(4) 0.014(5) -0.011(4) -0.012(3)
    C26 0.090(5) 0.057(4) 0.056(3) 0.022(3) -0.004(3) 0.006(3)
    C32 0.078(4) 0.082(4) 0.054(3) -0.003(4) 0.002(3) 0.011(3)
    C31 0.066(3) 0.043(3) 0.040(2) 0.006(3) 0.004(2) 0.008(2)
    C33 0.070(5) 0.109(6) 0.078(5) 0.017(4) 0.018(4) 0.005(4)
    C34 0.099(6) 0.089(5) 0.069(4) 0.030(4) 0.028(4) 0.008(4)
    C35 0.117(6) 0.056(4) 0.049(3) 0.016(4) 0.013(3) 0.001(3)
    C36 0.108(5) 0.053(3) 0.045(3) 0.000(3) 0.010(3) 0.008(3)
    C37 0.093(5) 0.096(5) 0.090(5) -0.014(4) -0.029(4) 0.000(4)
    N11 0.065(3) 0.041(2) 0.041(2) -0.002(2) -0.004(2) 0.0020(17)
    N12 0.065(3) 0.044(2) 0.047(2) 0.006(2) 0.003(2) 0.0008(19)
    N21 0.055(2) 0.034(2) 0.039(2) 0.0076(17) -0.0045(19) -0.0001(17)
    N22 0.107(4) 0.039(2) 0.049(3) 0.010(2) -0.006(2) -0.003(2)
    O1 0.126(4) 0.119(4) 0.085(3) 0.064(4) -0.030(3) -0.013(3)
    Cl1 0.0588(8) 0.0530(8) 0.0862(10) -0.0017(7) -0.0193(7) 0.0089(7)
    Cl2 0.0509(7) 0.0671(9) 0.0661(8) 0.0038(7) -0.0010(6) -0.0147(7)
    Pd1 0.0545(2) 0.0340(2) 0.0403(2) 0.00246(17) -0.00455(17) -0.00125(16)
_geom_special_details
;
 All esds (except the esd in the dihedral angle between two l.s. planes)
 are estimated using the full covariance matrix.  The cell esds are taken
 into account individually in the estimation of esds in distances, angles
 and torsion angles; correlations between esds in cell parameters are only
 used when they are defined by crystal symmetry.  An approximate (isotropic)
 treatment of cell esds is used for estimating esds involving l.s. planes.
Atoms 'Deviations (\%A)'
Pd1 -0.0116(12)
Cl1 -0.0684(12)
Cl2 -0.0665(12)
N11  0.0754(17)
N21  0.0711(16)
Atoms 'Deviations (\%A)'
N11 -0.0012(32)
N12  0.0016(33)
C11 -0.0010(51)
C12 -0.0021(49)
C13 -0.0038(56)
C14  0.0023(42)
C15  0.0042(45)
Atoms 'Deviations (\%A)'
N21  0.0327(35)
N22 -0.0225(38)
C21 -0.0159(65)
C22  0.0319(54)
C23  0.0057(55)
C24 -0.0040(49)
C25 -0.0279(46)
Atoms 'Deviations (\%A)'
C32  0.0353(49)
C31  0.0478(44)
C33 -0.0055(54)
C34 -0.0356(52)
C35 -0.0064(49)
C36  0.0160(51)
C37  0.0075(42)
C26 -0.0592(38)
'Plane 1' 'Plane 2' 'Interplanar Angle (\%)'
Square 'Ring 1' 86.66(12)
Square 'Ring 2' 68.13(14)
'Ring 2' 'Ring 3' 55.98(25)
;
loop_
    _geom_bond_atom_site_label_1
    _geom_bond_atom_site_label_2
    _geom_bond_site_symmetry_2
    _geom_bond_distance
    _geom_bond_publ_flag
    C11 N12 . 1.342(6) ?
    C11 C12 . 1.358(8) ?
    C11 C14 . 1.501(8) ?
    C12 C13 . 1.388(7) ?
    C12 H12 . 0.9300 ?
    C13 N11 . 1.340(6) ?
    C13 C15 . 1.498(8) ?
    C14 H14A . 0.9600 ?
    C14 H14B . 0.9600 ?
    C14 H14C . 0.9600 ?
    C15 H15A . 0.9600 ?
    C15 H15B . 0.9600 ?
    C15 H15C . 0.9600 ?
    C21 C22 . 1.328(9) ?
    C21 N22 . 1.377(7) ?
    C21 C24 . 1.501(8) ?
    C22 C23 . 1.398(8) ?
    C22 H22 . 0.9300 ?
    C23 N21 . 1.319(6) ?
    C23 C25 . 1.503(8) ?
    C24 H24A . 0.9600 ?
    C24 H24B . 0.9600 ?
    C24 H24C . 0.9600 ?
    C25 H25A . 0.9600 ?
    C25 H25B . 0.9600 ?
    C25 H25C . 0.9600 ?
    C26 O1 . 1.202(7) ?
    C26 N22 . 1.459(7) ?
    C26 C31 . 1.475(7) ?
    C32 C31 . 1.389(8) ?
    C32 C33 . 1.398(8) ?
    C32 H32 . 0.9300 ?
    C31 C36 . 1.394(8) ?
    C33 C34 . 1.336(10) ?
    C33 H33 . 0.9300 ?
    C34 C35 . 1.449(10) ?
    C34 H34 . 0.9300 ?
    C35 C36 . 1.333(8) ?
    C35 H35 . 0.9300 ?
    C36 C37 . 1.529(9) ?
    C37 H37B . 0.9600 ?
    C37 H37C . 0.9600 ?
    C37 H37A . 0.9600 ?
    N11 N12 . 1.350(5) ?
    Pd1 N11 . 1.989(4) yes
    Pd1 N21 . 2.042(4) yes
    Pd1 Cl1 . 2.2981(15) yes
    Pd1 Cl2 . 2.3001(15) yes
    N12 H12A . 0.8600 ?
    N21 N22 . 1.359(5) ?
loop_
    _geom_angle_atom_site_label_1
    _geom_angle_atom_site_label_2
    _geom_angle_atom_site_label_3
    _geom_angle_site_symmetry_1
    _geom_angle_site_symmetry_3
    _geom_angle
    _geom_angle_publ_flag
    N12 C11 C12 . . 106.2(5) ?
    N12 C11 C14 . . 121.3(5) ?
    C12 C11 C14 . . 132.5(5) ?
    C11 C12 C13 . . 107.1(5) ?
    C11 C12 H12 . . 126.5 ?
    C13 C12 H12 . . 126.5 ?
    N11 C13 C12 . . 109.3(5) ?
    N11 C13 C15 . . 120.5(5) ?
    C12 C13 C15 . . 130.1(5) ?
    C11 C14 H14A . . 109.5 ?
    C11 C14 H14B . . 109.5 ?
    H14A C14 H14B . . 109.5 ?
    C11 C14 H14C . . 109.5 ?
    H14A C14 H14C . . 109.5 ?
    H14B C14 H14C . . 109.5 ?
    C13 C15 H15A . . 109.5 ?
    C13 C15 H15B . . 109.5 ?
    H15A C15 H15B . . 109.5 ?
    C13 C15 H15C . . 109.5 ?
    H15A C15 H15C . . 109.5 ?
    H15B C15 H15C . . 109.5 ?
    C22 C21 N22 . . 106.5(5) ?
    C22 C21 C24 . . 131.2(6) ?
    N22 C21 C24 . . 122.2(6) ?
    C21 C22 C23 . . 107.3(5) ?
    C21 C22 H22 . . 126.3 ?
    C23 C22 H22 . . 126.3 ?
    N21 C23 C22 . . 110.0(5) ?
    N21 C23 C25 . . 121.6(5) ?
    C22 C23 C25 . . 128.4(5) ?
    C21 C24 H24A . . 109.5 ?
    C21 C24 H24B . . 109.5 ?
    H24A C24 H24B . . 109.5 ?
    C21 C24 H24C . . 109.5 ?
    H24A C24 H24C . . 109.5 ?
    H24B C24 H24C . . 109.5 ?
    C23 C25 H25A . . 109.5 ?
    C23 C25 H25B . . 109.5 ?
    H25A C25 H25B . . 109.5 ?
    C23 C25 H25C . . 109.5 ?
    H25A C25 H25C . . 109.5 ?
    H25B C25 H25C . . 109.5 ?
    O1 C26 N22 . . 117.9(5) ?
    O1 C26 C31 . . 125.4(6) ?
    N22 C26 C31 . . 116.0(5) ?
    C31 C32 C33 . . 119.4(6) ?
    C31 C32 H32 . . 120.3 ?
    C33 C32 H32 . . 120.3 ?
    C32 C31 C36 . . 120.9(5) ?
    C32 C31 C26 . . 117.0(5) ?
    C36 C31 C26 . . 121.7(5) ?
    C34 C33 C32 . . 119.6(7) ?
    C34 C33 H33 . . 120.2 ?
    C32 C33 H33 . . 120.2 ?
    C33 C34 C35 . . 120.6(6) ?
    C33 C34 H34 . . 119.7 ?
    C35 C34 H34 . . 119.7 ?
    C36 C35 C34 . . 119.8(6) ?
    C36 C35 H35 . . 120.1 ?
    C34 C35 H35 . . 120.1 ?
    C35 C36 C31 . . 119.6(7) ?
    C35 C36 C37 . . 118.9(6) ?
    C31 C36 C37 . . 121.5(6) ?
    C36 C37 H37B . . 109.5 ?
    C36 C37 H37C . . 109.5 ?
    H37B C37 H37C . . 109.5 ?
    C36 C37 H37A . . 109.5 ?
    H37B C37 H37A . . 109.5 ?
    H37C C37 H37A . . 109.5 ?
    C13 N11 N12 . . 105.4(4) ?
    C13 N11 Pd1 . . 133.6(3) ?
    N12 N11 Pd1 . . 120.5(3) ?
    C11 N12 N11 . . 112.0(4) ?
    C11 N12 H12A . . 124.0 ?
    N11 N12 H12A . . 124.0 ?
    C23 N21 N22 . . 105.7(4) ?
    C23 N21 Pd1 . . 127.7(3) ?
    N22 N21 Pd1 . . 126.6(3) ?
    N21 N22 C21 . . 110.4(4) ?
    N21 N22 C26 . . 123.3(4) ?
    C21 N22 C26 . . 125.8(5) ?
    N11 Pd1 N21 . . 174.88(15) y
    N11 Pd1 Cl1 . . 88.39(13) y
    N21 Pd1 Cl1 . . 90.02(12) y
    N11 Pd1 Cl2 . . 89.98(13) y
    N21 Pd1 Cl2 . . 91.84(12) y
    Cl1 Pd1 Cl2 . . 176.71(5) y
loop_
    _geom_torsion_atom_site_label_1
    _geom_torsion_atom_site_label_2
    _geom_torsion_atom_site_label_3
    _geom_torsion_atom_site_label_4
    _geom_torsion_site_symmetry_1
    _geom_torsion_site_symmetry_2
    _geom_torsion_site_symmetry_3
    _geom_torsion_site_symmetry_4
    _geom_torsion
    _geom_torsion_publ_flag
    N12 C11 C12 C13 . . . . -0.2(6) ?
    C14 C11 C12 C13 . . . . -179.9(6) ?
    C11 C12 C13 N11 . . . . 0.1(7) ?
    C11 C12 C13 C15 . . . . 179.5(7) ?
    N22 C21 C22 C23 . . . . -2.1(7) ?
    C24 C21 C22 C23 . . . . -179.4(7) ?
    C21 C22 C23 N21 . . . . 4.1(7) ?
    C21 C22 C23 C25 . . . . -176.7(7) ?
    C33 C32 C31 C36 . . . . -0.2(8) ?
    C33 C32 C31 C26 . . . . -173.4(6) ?
    O1 C26 C31 C32 . . . . 149.9(7) n
    N22 C26 C31 C32 . . . . -21.1(7) ?
    O1 C26 C31 C36 . . . . -23.3(10) ?
    N22 C26 C31 C36 . . . . 165.7(5) ?
    C31 C32 C33 C34 . . . . 0.2(10) ?
    C32 C33 C34 C35 . . . . -0.9(11) ?
    C33 C34 C35 C36 . . . . 1.7(10) ?
    C34 C35 C36 C31 . . . . -1.7(9) ?
    C34 C35 C36 C37 . . . . 178.3(6) ?
    C32 C31 C36 C35 . . . . 1.0(8) ?
    C26 C31 C36 C35 . . . . 173.9(5) ?
    C32 C31 C36 C37 . . . . -179.0(5) ?
    C26 C31 C36 C37 . . . . -6.1(8) ?
    C12 C13 N11 N12 . . . . 0.0(6) ?
    C15 C13 N11 N12 . . . . -179.5(6) ?
    C12 C13 N11 Pd1 . . . . 171.6(4) ?
    C15 C13 N11 Pd1 . . . . -7.9(9) ?
    C12 C11 N12 N11 . . . . 0.2(6) ?
    C14 C11 N12 N11 . . . . 180.0(5) ?
    C13 N11 N12 C11 . . . . -0.1(6) ?
    Pd1 N11 N12 C11 . . . . -173.1(3) ?
    C22 C23 N21 N22 . . . . -4.3(6) ?
    C25 C23 N21 N22 . . . . 176.5(6) ?
    C22 C23 N21 Pd1 . . . . 175.7(4) ?
    C25 C23 N21 Pd1 . . . . -3.5(8) ?
    C23 N21 N22 C21 . . . . 3.0(6) ?
    Pd1 N21 N22 C21 . . . . -177.0(4) ?
    C23 N21 N22 C26 . . . . -168.9(5) ?
    Pd1 N21 N22 C26 . . . . 11.1(7) ?
    C22 C21 N22 N21 . . . . -0.5(7) ?
    C24 C21 N22 N21 . . . . 177.0(6) ?
    C22 C21 N22 C26 . . . . 171.1(6) ?
    C24 C21 N22 C26 . . . . -11.3(11) ?
    O1 C26 N22 N21 . . . . 125.6(7) n
    C31 C26 N22 N21 . . . . -62.7(7) ?
    O1 C26 N22 C21 . . . . -45.1(10) ?
    C31 C26 N22 C21 . . . . 126.6(6) ?
    C13 N11 Pd1 Cl1 . . . . -79.2(5) ?
    N12 N11 Pd1 Cl1 . . . . 91.4(3) n
    C13 N11 Pd1 Cl2 . . . . 97.9(5) ?
    N12 N11 Pd1 Cl2 . . . . -91.5(3) ?
    C23 N21 Pd1 Cl1 . . . . -68.9(4) ?
    N22 N21 Pd1 Cl1 . . . . 111.1(4) n
    C23 N21 Pd1 Cl2 . . . . 113.8(4) ?
    N22 N21 Pd1 Cl2 . . . . -66.2(4) ?
loop_
    _geom_hbond_atom_site_label_D
    _geom_hbond_atom_site_label_H
    _geom_hbond_atom_site_label_A
    _geom_hbond_site_symmetry_A
    _geom_hbond_distance_DH
    _geom_hbond_distance_HA
    _geom_hbond_distance_DA
    _geom_hbond_angle_DHA
    N12 H12A Cl2 5_556 0.86 2.35 3.194(4) 169
data_global
_journal_date_recd_electronic     2007-11-29
_journal_date_accepted     2007-12-12
_journal_name_full     'Acta Crystallographica, Section E'
_journal_year     2008
_journal_volume     64
_journal_issue      1
_journal_page_first     m206
_journal_page_last     m207
_journal_paper_category     QM
_journal_coeditor_code     HB2672
_publ_contact_author_name     'Professor Gert J Kruger'
_publ_contact_author_address
;
Department of Chemistry,
University of Johannesburg,
P O Box 524,
Auckland Park,
Johannesburg 2006,
South Africa
;
_publ_contact_author_email     gjkruger@uj.ac.za
_publ_contact_author_fax     '+27115592819'
_publ_contact_author_phone     '+27115592368'
_publ_section_title
;\
Dichlorido(3,5-dimethyl-1<i>H</i>-pyrazole)[(3,5-dimethyl-1<i>H</i>-pyrazol-1-\
yl)(<i>o</i>-tolyl)methanone]palladium(II)
;
loop_
    _publ_author_name
    _publ_author_footnote
    _publ_author_address
    'Nelana, Simphiwe M.' ?
;
Department of Chemistry,
University of Johannesburg,
PO Box 524,
Auckland Park,
Johannesburg 2006,
South Africa
;
    'Kruger, Gert J.' ?
;
Department of Chemistry,
University of Johannesburg,
PO Box 524,
Auckland Park,
Johannesburg 2006,
South Africa
;
    'Darkwa, James' ?
;
Department of Chemistry,
University of Johannesburg,
PO Box 524,
Auckland Park,
Johannesburg 2006,
South Africa
;
