# Supplementary material for: Dichlorido(3,5-dimethyl-1H-pyrazole)[(3,5-dimethyl-1H-pyrazol-1-yl)(o-tol­yl)methanone]palladium(II)
Source: Acta Crystallogr Sect E Struct Rep Online. 2007 Dec 18;64(Pt 1):m206–7. doi: 10.1107/S1600536807066627 (PMC2915136; doi:10.1107/S1600536807066627)
Supplement: Supplementary file 2 [file e-64-0m206-Isup2.hkl]

#
# h,k,l, Fc-squared, Fo-squared, sigma(Fo-squared) and status flag
#
data_I
_shelx_title ' 6g_jd1_a in Pbca'
_shelx_refln_list_code          4
_shelx_F_calc_maximum      503.54
_exptl_crystal_F_000      1968.00
_reflns_d_resolution_high  0.8107
 
loop_
 _symmetry_equiv_pos_as_xyz
 'x, y, z'
 '-x+1/2, -y, z+1/2'
 '-x, y+1/2, -z+1/2'
 'x+1/2, -y+1/2, -z'
 '-x, -y, -z'
 'x-1/2, y, -z-1/2'
 'x, -y-1/2, z-1/2'
 '-x-1/2, y-1/2, z'
 
_cell_length_a    15.9082
_cell_length_b    15.4788
_cell_length_c    16.6018
_cell_angle_alpha  90.000
_cell_angle_beta   90.000
_cell_angle_gamma  90.000
 
_shelx_F_squared_multiplier     1.000
 
loop_
 _refln_index_h
 _refln_index_k
 _refln_index_l
 _refln_F_squared_calc
 _refln_F_squared_meas
 _refln_F_squared_sigma
 _refln_observed_status
   2   0   0     4366.74     4297.07    103.54 o
   4   0   0   242010.03   227049.16   4339.76 o
   6   0   0    22989.28    23402.67    547.87 o
   8   0   0   215856.39   209031.03   4005.10 o
  10   0   0     7370.21     6834.00    275.30 o
  12   0   0     9821.14     7828.82    248.47 o
  14   0   0     9801.37     9307.10    299.22 o
  16   0   0     2263.11     1796.03    155.80 o
  18   0   0      517.38      266.75    150.62 o
   2   1   0    37347.21    38186.38    401.90 o
   4   1   0    20358.38    19065.98    276.40 o
   6   1   0     7131.02     6824.48    200.54 o
   8   1   0    10411.03    10482.15    185.44 o
  10   1   0      408.17      476.62     71.57 o
  12   1   0     1628.35     1402.34     80.83 o
  14   1   0      974.38     1182.62    132.82 o
  16   1   0      170.44      113.18     88.27 o
  18   1   0       10.16      -55.16    145.76 o
   0   2   0    61269.93    65790.52   1433.45 o
   2   2   0     4591.14     2653.15     40.46 o
   4   2   0    16517.43    18673.87    189.55 o
   6   2   0     9929.00     9495.97    193.03 o
   8   2   0    32462.89    29425.03    430.21 o
  10   2   0      233.42      283.54     53.90 o
  12   2   0     2286.38     2454.82    149.54 o
  14   2   0     6936.15     7338.30    189.22 o
  16   2   0      523.46      512.69    115.86 o
  18   2   0       85.69      100.80    114.33 o
   2   3   0    24794.55    24776.02    312.44 o
   4   3   0       15.97        6.51     17.08 o
   6   3   0    35555.63    34010.61    359.80 o
   8   3   0     2310.71     2300.17     70.96 o
  10   3   0      843.41      756.64     60.75 o
  12   3   0     1048.61     1236.10     65.13 o
  14   3   0     4116.96     4871.88    129.60 o
  16   3   0      345.31      445.63     76.43 o
  18   3   0        0.32      -89.60     89.60 o
   0   4   0    50061.01    54880.49   1000.07 o
   2   4   0     5428.13     4468.55     77.16 o
   4   4   0      362.00      274.83     20.96 o
   6   4   0      113.34      219.06     26.71 o
   8   4   0    17902.21    17767.66    222.57 o
  10   4   0       20.06      -34.43     34.43 o
  12   4   0      799.77      852.46     67.25 o
  14   4   0     1760.88     2177.39    180.10 o
  16   4   0      105.73      129.38     77.46 o
  18   4   0        3.47      -90.66     90.66 o
   2   5   0    40327.98    40119.20    503.24 o
   4   5   0      642.56      533.62     30.55 o
   6   5   0    56989.55    55013.25    623.11 o
   8   5   0     3744.68     4045.26    166.39 o
  10   5   0     1481.92     1420.44     57.18 o
  12   5   0     2772.09     2928.06    109.27 o
  14   5   0     4435.89     4504.03    147.47 o
  16   5   0     1146.73     1058.22    101.67 o
  18   5   0       19.64     -103.62    107.14 o
   0   6   0       47.56       91.62     32.67 o
   2   6   0      183.02      352.85     29.46 o
   4   6   0      686.76      874.61     42.61 o
   6   6   0      198.41      352.51     30.32 o
   8   6   0      381.03      740.26     68.26 o
  10   6   0        0.75       -8.26     37.95 o
  12   6   0      473.00      448.88     66.97 o
  14   6   0      110.14      396.72     77.37 o
  16   6   0       95.44       -7.02    112.90 o
  18   6   0        0.06      -86.63    123.68 o
   2   7   0    99798.05   100858.30   1241.28 o
   4   7   0      535.76      858.52     42.19 o
   6   7   0    79317.86    79324.80    988.65 o
   8   7   0    10039.28     9713.80    144.17 o
  10   7   0     4946.85     4558.67     98.17 o
  12   7   0     1819.60     1703.19     93.89 o
  14   7   0     6567.51     7364.40    227.79 o
  16   7   0     2426.21     2296.36    146.99 o
  18   7   0       87.76        0.02    136.68 o
   0   8   0    16518.10    13812.92    248.54 o
   2   8   0       53.13       81.48     31.90 o
   4   8   0     1134.31     1134.62     56.58 o
   6   8   0     5396.17     5156.49    110.82 o
   8   8   0     7095.22     7274.23    142.66 o
  10   8   0       13.68      -24.05     72.07 o
  12   8   0       49.35       91.30     88.64 o
  14   8   0      675.33      992.65    119.12 o
  16   8   0      770.56      808.70    129.77 o
   2   9   0     9452.54     9153.47    147.67 o
   4   9   0      297.70      205.16     40.81 o
   6   9   0    15772.63    15566.06    232.06 o
   8   9   0     4098.68     4058.68    114.05 o
  10   9   0     2909.76     3364.24    110.33 o
  12   9   0      447.26      435.77    101.86 o
  14   9   0     3226.01     4102.46    272.93 o
  16   9   0      807.56      798.64    129.15 o
   0  10   0    26655.27    25764.87    440.58 o
   2  10   0     2146.51     2209.10     92.12 o
   4  10   0     2752.51     2554.59     91.47 o
   6  10   0     1496.62     1556.62     70.71 o
   8  10   0    10978.11    11720.10    199.39 o
  10  10   0       12.68       19.67     56.03 o
  12  10   0      645.25      756.59    113.15 o
  14  10   0     1729.57     1731.23    163.67 o
  16  10   0      419.76      443.22    158.75 o
   2  11   0     5638.67     6323.49    131.25 o
   4  11   0      120.06       18.03     47.20 o
   6  11   0     5367.39     5513.95    133.04 o
   8  11   0     1830.90     1763.71     82.55 o
  10  11   0       11.34       25.36     60.30 o
  12  11   0       72.96      129.76    107.27 o
  14  11   0      359.80      752.00    155.78 o
  16  11   0      239.64       21.83    222.56 o
   0  12   0    50171.86    51706.62   1073.12 o
   2  12   0       29.94       20.31     49.41 o
   4  12   0     8958.23     9216.16    168.39 o
   6  12   0     3025.82     2929.36    110.54 o
   8  12   0    13359.47    13617.04    228.12 o
  10  12   0      808.48      642.69     72.69 o
  12  12   0     1509.61     1558.25    160.75 o
  14  12   0     1812.14     1685.86    184.95 o
   2  13   0       27.60       68.47     61.68 o
   4  13   0      248.26      230.43     58.12 o
   6  13   0       45.21       12.77     74.41 o
   8  13   0       75.90      -12.48     63.16 o
  10  13   0       94.25       23.95     79.35 o
  12  13   0      129.02      381.21    143.09 o
  14  13   0       10.83      321.01    202.52 o
   0  14   0    15674.87    15471.16    597.62 o
   2  14   0       62.30      -50.97     63.34 o
   4  14   0     3595.15     3708.38    140.48 o
   6  14   0     1655.76     1590.11    105.67 o
   8  14   0     5958.17     6357.11    176.61 o
  10  14   0      446.07      335.03     89.26 o
  12  14   0     1293.35     1605.01    180.58 o
   2  15   0     6395.71     6212.31    173.17 o
   4  15   0      197.50      174.54     90.11 o
   6  15   0     3372.09     3070.74    201.37 o
   8  15   0       10.81      161.72     84.03 o
  10  15   0     1420.65     1276.91    129.39 o
  12  15   0      299.99      326.31    167.40 o
   0  16   0     5797.12     5357.85    477.55 o
   2  16   0      116.01       81.42     90.27 o
   4  16   0     1489.40     1444.59    117.58 o
   6  16   0        5.32     -102.20    159.27 o
   8  16   0     2329.15     2648.94    357.83 o
  10  16   0      143.22       59.31    148.75 o
   2  17   0     2635.12     2128.92    240.82 o
   4  17   0      268.44      170.55    106.50 o
   6  17   0     2745.67     3000.73    280.11 o
   8  17   0      305.67      293.84    116.99 o
   0  18   0      652.29      596.39    193.80 o
   2  18   0      189.51       63.18    127.50 o
   4  18   0      112.58       61.70    126.93 o
   6  18   0        4.00     -132.66    132.66 o
   1   1   1    75834.77    81213.94    676.10 o
   2   1   1    90982.85    98254.23    743.23 o
   3   1   1    16911.95    16526.29    147.71 o
   4   1   1     1436.01     1356.62     36.19 o
   5   1   1    49130.97    50202.02    490.96 o
   6   1   1    56454.00    55163.01    540.16 o
   7   1   1    13415.04    12665.31    157.41 o
   8   1   1     6471.87     6470.08    153.31 o
   9   1   1    16976.66    16326.88    186.56 o
  10   1   1     1481.24     1489.33     51.43 o
  11   1   1      160.16      184.65     39.43 o
  12   1   1      562.89      675.48     50.62 o
  13   1   1    13726.13    13759.03    183.26 o
  14   1   1     4747.16     5029.02    113.80 o
  15   1   1        7.87       47.50     55.88 o
  16   1   1      735.37      594.98     66.14 o
  17   1   1      472.58      463.38     70.78 o
  18   1   1       15.34      -63.54     64.87 o
  19   1   1       43.05       21.89     71.74 o
   0   2   1    54585.04    58334.03    804.00 o
   1   2   1       94.37      149.56      8.70 o
   2   2   1      401.18      530.00     14.06 o
   3   2   1     1441.32     1528.47     27.51 o
   4   2   1     7849.39     8971.95     74.58 o
   5   2   1      305.36      359.26     15.43 o
   6   2   1     3981.70     3790.93     52.70 o
   7   2   1     5011.77     5495.17     90.94 o
   8   2   1     6893.16     6933.43     99.36 o
   9   2   1       47.92       58.26     31.88 o
  10   2   1     1225.35     1021.52     45.19 o
  11   2   1      157.44      143.84     39.68 o
  12   2   1      478.10      582.96     48.56 o
  13   2   1       16.46      -33.95     54.20 o
  14   2   1      538.89      665.41     60.88 o
  15   2   1     1270.70     1544.31     65.09 o
  16   2   1      211.08      131.50     55.46 o
  17   2   1        4.16      -58.11     58.11 o
  18   2   1       61.79       24.80     64.09 o
  19   2   1       69.82      154.64     70.66 o
   1   3   1     9643.86     9437.83    104.39 o
   2   3   1      533.25      673.66     19.12 o
   3   3   1     4365.80     4666.38     51.93 o
   4   3   1      746.55      750.01     34.00 o
   5   3   1     4333.86     4437.37     44.23 o
   6   3   1    20182.13    19286.91    156.41 o
   7   3   1     1439.65     1314.68     34.51 o
   8   3   1     3834.28     3622.83     61.25 o
   9   3   1     4826.19     4816.01     76.07 o
  10   3   1      239.60      108.22     31.66 o
  11   3   1       99.40      -21.51     34.13 o
  12   3   1      370.80      461.71     46.83 o
  13   3   1     5396.87     5722.33    102.10 o
  14   3   1     1262.01     1401.97     60.10 o
  15   3   1        5.22       74.60     53.54 o
  16   3   1      597.34      523.20     56.74 o
  17   3   1      124.89      110.91     57.60 o
  18   3   1       14.08      -62.44     62.44 o
  19   3   1        4.28       45.57     71.06 o
   0   4   1    92325.23    96471.86   1183.80 o
   1   4   1    17079.01    18050.16    157.18 o
   2   4   1     2739.01     2260.33     36.25 o
   3   4   1      877.21      730.36     21.23 o
   4   4   1     3675.94     3532.84     45.92 o
   5   4   1     2581.15     2370.53     37.08 o
   6   4   1     1029.93     1113.95     28.70 o
   7   4   1    27181.36    26018.36    208.39 o
   8   4   1    17224.28    16621.69    141.98 o
   9   4   1     1970.09     1741.24     41.84 o
  10   4   1       16.23       -6.86     26.73 o
  11   4   1     1139.41     1294.50     46.56 o
  12   4   1      667.50      683.49     42.78 o
  13   4   1       64.75       30.09     40.72 o
  14   4   1     1709.84     1808.20     60.12 o
  15   4   1     3462.08     3856.02     93.17 o
  16   4   1      111.29       39.09     54.74 o
  17   4   1        0.33      -58.33     58.33 o
  18   4   1       18.23      -19.98     64.95 o
  19   4   1      185.36      300.11     78.08 o
   1   5   1    11980.21    11924.40    109.90 o
   2   5   1     2086.84     2369.25     43.72 o
   3   5   1        1.11       10.49     14.63 o
   4   5   1      354.03      292.07     17.89 o
   5   5   1     1063.29      979.48     39.00 o
   6   5   1     1606.47     1580.21     62.03 o
   7   5   1     2016.42     1940.55     41.98 o
   8   5   1     1429.39     1242.71     32.74 o
   9   5   1      976.53      888.26     48.35 o
  10   5   1       86.29       82.62     29.35 o
  11   5   1        8.48      -28.23     28.23 o
  12   5   1      203.40      185.60     41.18 o
  13   5   1      714.41      813.96     49.91 o
  14   5   1      126.24      108.10     47.70 o
  15   5   1        0.93      -51.07     51.07 o
  16   5   1      178.61      106.20     54.97 o
  17   5   1        1.54      -63.49     63.49 o
  18   5   1        3.99      -42.80     79.82 o
   0   6   1   117111.70   119605.97   1465.55 o
   1   6   1    48885.52    49884.57    438.22 o
   2   6   1     5331.86     4403.48     88.75 o
   3   6   1    15878.06    16224.87    155.81 o
   4   6   1     2427.14     2188.16     41.70 o
   5   6   1     4574.57     4360.81     58.46 o
   6   6   1     1769.50     1734.87     48.38 o
   7   6   1    50072.32    49400.71    400.05 o
   8   6   1    14866.39    13776.33    129.58 o
   9   6   1      740.12      792.05     31.88 o
  10   6   1      487.33      468.86     35.52 o
  11   6   1     3555.39     3445.33     72.29 o
  12   6   1      248.68       69.17     46.10 o
  13   6   1        0.60       36.53     47.41 o
  14   6   1     1871.61     1700.00     65.91 o
  15   6   1     5550.00     5400.10    121.16 o
  16   6   1      266.24      335.42     73.41 o
  17   6   1       45.34       43.20     81.57 o
  18   6   1       69.94      -39.38     87.71 o
   1   7   1      111.67      162.54     20.25 o
   2   7   1      634.00      618.38     35.55 o
   3   7   1     4297.83     4560.79     79.72 o
   4   7   1     5326.32     4760.66     67.23 o
   5   7   1     2371.37     2356.86     54.83 o
   6   7   1      613.76      648.53     44.15 o
   7   7   1      833.20      903.41     33.21 o
   8   7   1       23.81       68.21     25.61 o
   9   7   1       99.94      196.97     37.88 o
  10   7   1        1.05      -28.42     28.42 o
  11   7   1      463.35      450.70     38.76 o
  12   7   1      315.88      262.46     55.09 o
  13   7   1      220.38      578.16     68.77 o
  14   7   1       15.45      103.45     70.52 o
  15   7   1      254.82      472.16     77.97 o
  16   7   1        6.23      117.37     79.99 o
  17   7   1       49.04      -30.93     88.34 o
  18   7   1        2.18      -74.74     91.69 o
   0   8   1    28384.65    28218.69    368.94 o
   1   8   1    19445.32    20068.51    192.40 o
   2   8   1       24.59       -6.59     21.51 o
   3   8   1     7294.31     7554.51     90.47 o
   4   8   1     5905.38     5973.65     79.64 o
   5   8   1     3155.55     3378.49     84.41 o
   6   8   1     1147.02     1256.97     40.57 o
   7   8   1    28712.99    28927.07    274.93 o
   8   8   1     8761.72     8878.95    121.71 o
   9   8   1      503.85      557.18     35.74 o
  10   8   1      141.45       91.09     36.71 o
  11   8   1     2383.38     2499.46     84.78 o
  12   8   1     2657.88     2951.90    115.12 o
  13   8   1       44.53       80.93     68.28 o
  14   8   1     1755.54     1851.49    113.71 o
  15   8   1     3624.06     3992.20    151.07 o
  16   8   1      153.88      202.30     83.85 o
  17   8   1       18.88      -89.75     89.75 o
   1   9   1     2295.20     2102.80     54.66 o
   2   9   1     2444.98     2258.00     55.47 o
   3   9   1      635.23      503.64     29.89 o
   4   9   1      477.51      366.88     30.08 o
   5   9   1     3738.74     3415.94     72.82 o
   6   9   1     2469.53     2598.85     77.23 o
   7   9   1      762.05      738.82     40.40 o
   8   9   1      145.78       85.09     37.90 o
   9   9   1     1531.19     1456.37     67.63 o
  10   9   1      344.89      188.49     40.16 o
  11   9   1       43.40      -35.72     46.78 o
  12   9   1      336.23      163.14     66.41 o
  13   9   1     1714.93     1902.71     93.37 o
  14   9   1      483.95      616.17     80.13 o
  15   9   1       21.61      -42.92     80.11 o
  16   9   1      125.60       70.96     94.98 o
  17   9   1      143.26       60.72    104.18 o
   0  10   1    11701.79    12519.02    191.57 o
   1  10   1     2480.72     2434.01     59.76 o
   2  10   1      552.30      490.28     32.30 o
   3  10   1     2127.11     2113.50     56.83 o
   4  10   1      879.87      866.37     37.59 o
   5  10   1      833.95      921.17     40.63 o
   6  10   1        4.83      -25.30     33.07 o
   7  10   1     7909.80     8149.93    110.93 o
   8  10   1     3998.17     4324.92     86.69 o
   9  10   1       46.82       18.78     39.31 o
  10  10   1      671.70      583.80     45.53 o
  11  10   1      610.12      440.03     54.29 o
  12  10   1      962.49      942.94     80.49 o
  13  10   1       33.57      -49.27     77.02 o
  14  10   1      430.23      414.71     91.24 o
  15  10   1     1045.84     1068.11    105.76 o
  16  10   1       27.94      -13.23    101.72 o
   1  11   1    12256.92    12410.51    165.94 o
   2  11   1    13048.16    12720.38    141.81 o
   3  11   1     3440.42     3523.66     83.07 o
   4  11   1       56.58       41.69     33.45 o
   5  11   1     9987.22    10289.74    125.78 o
   6  11   1     8142.64     7986.72    111.53 o
   7  11   1     2846.84     3009.93     78.89 o
   8  11   1      497.86      547.51     44.99 o
   9  11   1     3814.22     4170.58     88.20 o
  10  11   1     1597.34     1659.40     58.05 o
  11  11   1        2.12      -55.95     55.95 o
  12  11   1      505.00      534.19     87.63 o
  13  11   1     2680.65     2701.79    133.81 o
  14  11   1      645.83      805.99    101.88 o
  15  11   1       19.82      -54.86    123.20 o
  16  11   1      164.66      156.10    123.33 o
   0  12   1      275.02      366.14     67.86 o
   1  12   1       86.35       54.64     44.54 o
   2  12   1       92.48       53.59     40.82 o
   3  12   1        0.44      -15.11     34.49 o
   4  12   1        0.72      -35.84     35.84 o
   5  12   1      614.78      645.13     44.26 o
   6  12   1      353.17      373.80     42.45 o
   7  12   1        1.11      147.48     42.21 o
   8  12   1       19.95       45.55     43.93 o
   9  12   1      144.54       36.43     46.83 o
  10  12   1      188.40      151.18     49.49 o
  11  12   1       53.95      -61.64     61.64 o
  12  12   1       41.84       31.06     85.27 o
  13  12   1       46.01      106.60     98.79 o
  14  12   1        2.58      205.22    113.20 o
  15  12   1        0.80       98.69    116.99 o
   1  13   1     4833.95     5298.02    108.17 o
   2  13   1     1105.95     1175.11     50.86 o
   3  13   1      299.30      289.35     39.47 o
   4  13   1        1.60      -37.66     37.66 o
   5  13   1     3982.06     4205.99     94.96 o
   6  13   1     2215.31     2322.28     76.64 o
   7  13   1      941.98     1083.46     56.08 o
   8  13   1      579.89      534.85     51.89 o
   9  13   1     3083.80     3376.42     95.16 o
  10  13   1      326.09      327.61     63.82 o
  11  13   1       26.09      -28.58     68.68 o
  12  13   1      104.41      -41.89     99.89 o
  13  13   1     2423.70     2750.07    143.71 o
  14  13   1      868.12     1420.89    136.60 o
   0  14   1      212.81      230.80     67.77 o
   1  14   1     1022.89     1188.63     65.59 o
   2  14   1      469.93      635.85     53.12 o
   3  14   1       89.46       67.45     47.06 o
   4  14   1      290.68      248.39     49.09 o
   5  14   1        9.73      -44.69     47.42 o
   6  14   1       18.22       65.00     46.21 o
   7  14   1       43.80       64.48     50.56 o
   8  14   1      316.54      230.70     54.03 o
   9  14   1      901.48      892.18     65.23 o
  10  14   1       93.48        7.89     59.38 o
  11  14   1        9.59      -59.98     74.84 o
  12  14   1       96.04      309.61    112.97 o
  13  14   1        0.92      107.00    129.99 o
   1  15   1     4653.28     4783.55    117.75 o
   2  15   1     2974.51     2889.47    104.41 o
   3  15   1      821.27      870.02     64.84 o
   4  15   1       96.96       82.43     56.16 o
   5  15   1     2863.35     3063.65    104.34 o
   6  15   1     3136.43     3579.88    121.06 o
   7  15   1      756.61      920.42     69.56 o
   8  15   1      439.18      362.16     61.71 o
   9  15   1     1906.71     1962.39     79.57 o
  10  15   1      355.22      279.29     72.99 o
  11  15   1        2.11       40.75     83.85 o
  12  15   1      149.11      266.99    121.08 o
   0  16   1     2135.06     2051.49    131.46 o
   1  16   1     4232.01     4458.31    172.48 o
   2  16   1       38.27       65.27     63.79 o
   3  16   1     1893.24     1679.97     84.59 o
   4  16   1     1033.19     1134.25     78.22 o
   5  16   1      177.77      111.64     66.90 o
   6  16   1      279.37      308.61     70.71 o
   7  16   1     3959.80     4029.30    148.23 o
   8  16   1     1075.25     1195.47     89.17 o
   9  16   1      544.44      529.24     80.53 o
  10  16   1       62.62      -10.06     94.23 o
   1  17   1      764.68      737.80     93.04 o
   2  17   1      393.43      331.37     75.99 o
   3  17   1       59.37      -57.09     74.57 o
   4  17   1        2.15      -74.02     74.02 o
   5  17   1      321.82      254.94    108.43 o
   6  17   1      548.61      662.06     82.34 o
   7  17   1      111.49       76.48     78.31 o
   8  17   1      185.22      101.24     88.99 o
   0  18   1     1682.26     1308.28    349.58 o
   1  18   1     1742.20     1558.74    111.46 o
   2  18   1        1.46      -85.84     85.84 o
   3  18   1      843.54      665.14     97.21 o
   4  18   1      635.28      721.41    113.24 o
   5  18   1       83.45      -55.62     84.67 o
   6  18   1      190.57       55.25     95.92 o
   1  19   1        1.89      -92.62     92.62 o
   0   0   2     9206.09    10563.07    195.97 o
   1   0   2   128071.27   131534.45   1463.50 o
   2   0   2     5155.04     4040.64     51.67 o
   3   0   2    92975.08    92247.94   1025.96 o
   4   0   2    56681.85    59200.09    663.69 o
   5   0   2    51358.75    50849.96    627.92 o
   6   0   2     4489.71     4743.17    128.61 o
   7   0   2   126598.24   125159.59   1705.35 o
   8   0   2    22237.34    21672.01    329.49 o
   9   0   2     1355.07     1113.54     78.94 o
  10   0   2       34.33      -26.80     47.91 o
  11   0   2     6812.00     6366.84    149.89 o
  12   0   2     1570.82     1936.98     95.05 o
  13   0   2      593.61      922.93     82.65 o
  14   0   2     1705.00     1647.12    101.66 o
  15   0   2    10632.20    10352.09    229.41 o
  16   0   2      629.55      686.76    119.56 o
  17   0   2      146.03       19.50     90.83 o
  18   0   2       97.35      -15.73    101.87 o
  19   0   2      729.36      724.39    123.69 o
   1   1   2     8044.09     8009.84     71.30 o
   2   1   2     8364.31     8957.03     76.89 o
   3   1   2      120.78      146.40     12.53 o
   4   1   2     6633.18     5103.62     50.22 o
   5   1   2    25907.66    24974.51    206.02 o
   6   1   2       25.61       27.04     22.01 o
   7   1   2     1042.94     1151.88     40.66 o
   8   1   2     1665.21     1524.25     63.93 o
   9   1   2     5649.53     4846.71     87.49 o
  10   1   2        0.53      -33.42     33.42 o
  11   1   2      188.78      201.82     40.59 o
  12   1   2        0.65        9.23     43.25 o
  13   1   2     2654.12     3320.26    139.88 o
  14   1   2        1.70       30.75     51.87 o
  15   1   2       92.06      132.73     56.78 o
  16   1   2       10.64      -54.41     54.41 o
  17   1   2      180.73       53.78     60.18 o
  18   1   2        0.01      -64.37     64.37 o
  19   1   2        4.51       20.00     71.14 o
   0   2   2     4679.13     5027.03     73.81 o
   1   2   2     5242.21     5692.49     52.21 o
   2   2   2      766.98      541.65     18.41 o
   3   2   2     1316.70      917.16     23.65 o
   4   2   2     7274.34     8731.68     80.30 o
   5   2   2     6480.65     5910.78     58.41 o
   6   2   2     2146.35     2326.21     53.37 o
   7   2   2    46383.95    46767.04    395.57 o
   8   2   2      790.71      780.54     33.61 o
   9   2   2       51.38       30.55     28.31 o
  10   2   2      249.39      223.50     32.87 o
  11   2   2     2815.31     3016.68     72.32 o
  12   2   2      205.96      188.67     40.21 o
  13   2   2      538.29      941.27     54.58 o
  14   2   2      284.93      275.79     49.32 o
  15   2   2     7600.14     8419.77    129.02 o
  16   2   2      127.02       88.56     54.92 o
  17   2   2       30.91      -61.22     61.22 o
  18   2   2       37.04      -63.61     67.16 o
  19   2   2      572.26      808.48     80.95 o
   1   3   2     2382.12     2284.55     48.47 o
   2   3   2      652.99      925.04     25.45 o
   3   3   2      358.06      323.82     14.32 o
   4   3   2       35.62        2.44     13.64 o
   5   3   2     2108.45     2074.94     33.65 o
   6   3   2       46.46       13.00     15.49 o
   7   3   2     5011.03     4515.89     56.85 o
   8   3   2      312.39      272.15     23.97 o
   9   3   2     1818.95     2103.80     73.26 o
  10   3   2       21.74      -32.14     32.14 o
  11   3   2      261.54      260.15     42.09 o
  12   3   2       77.93      104.16     41.46 o
  13   3   2     4191.02     4812.38    100.28 o
  14   3   2        5.48      -31.58     48.52 o
  15   3   2        3.38       30.71     52.44 o
  16   3   2        2.35      -56.07     56.07 o
  17   3   2      117.92      134.15     67.24 o
  18   3   2        2.44       -1.32     62.05 o
  19   3   2       11.91       16.55     69.16 o
   0   4   2    38980.77    43197.48    488.02 o
   1   4   2     6525.49     6153.22     84.45 o
   2   4   2    11109.77     9353.03     85.67 o
   3   4   2     2223.83     1985.77     34.49 o
   4   4   2     7843.21     7802.79     75.62 o
   5   4   2     3295.70     3501.48     41.70 o
   6   4   2      386.88      306.92     20.13 o
   7   4   2    23170.80    24020.11    195.34 o
   8   4   2     1424.12     1192.94     43.63 o
   9   4   2      352.22      352.49     25.73 o
  10   4   2      147.59      136.74     27.71 o
  11   4   2      443.24      585.28     43.99 o
  12   4   2      579.40      568.51     46.61 o
  13   4   2      194.45      267.22     43.47 o
  14   4   2       30.36       65.15     44.57 o
  15   4   2     2285.15     2520.24     77.82 o
  16   4   2      124.99       39.34     52.08 o
  17   4   2       51.83        6.72     58.29 o
  18   4   2        5.72      -45.85     69.31 o
  19   4   2      147.64      236.87     80.34 o
   1   5   2    44434.07    45305.91    379.69 o
   2   5   2     4117.97     4282.39     75.01 o
   3   5   2     6588.32     6928.21     72.82 o
   4   5   2     1048.62     1214.35     31.91 o
   5   5   2    26272.39    26607.98    231.72 o
   6   5   2     1666.22     1657.04     53.21 o
   7   5   2     8966.61     8973.52     86.72 o
   8   5   2     1132.93     1046.93     30.08 o
   9   5   2    12027.73    11729.60    109.82 o
  10   5   2      923.23      906.16     32.76 o
  11   5   2      121.56       94.05     31.25 o
  12   5   2      700.14      594.82     47.59 o
  13   5   2    11043.83    11160.20    155.75 o
  14   5   2      653.08      732.03     56.07 o
  15   5   2        2.11      -27.00     53.31 o
  16   5   2       55.76      -62.86     62.86 o
  17   5   2      367.72      235.17     67.90 o
  18   5   2        3.81      -87.55     87.55 o
   0   6   2        0.78       94.79     28.76 o
   1   6   2      238.98      288.81     19.01 o
   2   6   2      116.45      110.53     17.16 o
   3   6   2      915.96      903.10     25.80 o
   4   6   2      288.07      383.38     21.99 o
   5   6   2      316.86      420.47     25.63 o
   6   6   2       13.97       -2.23     21.36 o
   7   6   2     2528.04     3273.67    117.91 o
   8   6   2       71.54      -16.49     27.35 o
   9   6   2      899.21      983.78     35.69 o
  10   6   2      195.55      154.19     28.74 o
  11   6   2       16.81       78.10     32.98 o
  12   6   2       33.12       27.34     43.52 o
  13   6   2        0.92       53.84     46.91 o
  14   6   2       14.82       -2.99     55.63 o
  15   6   2      131.14      471.85     62.66 o
  16   6   2       17.74       85.61     70.93 o
  17   6   2       73.47      -11.02     77.19 o
  18   6   2        5.45      -83.98     83.98 o
   1   7   2    65994.04    66792.49    557.19 o
   2   7   2    18816.15    20789.00    281.62 o
   3   7   2     4234.47     4281.24     58.05 o
   4   7   2      940.20     1049.30     31.82 o
   5   7   2    28584.63    30115.06    263.84 o
   6   7   2     9238.76     8372.98     94.11 o
   7   7   2    11206.92    10973.67    115.88 o
   8   7   2      320.95      445.04     36.64 o
   9   7   2    17861.42    18505.64    169.34 o
  10   7   2     2255.78     2274.75     54.43 o
  11   7   2        0.62      -28.55     38.20 o
  12   7   2     1820.74     1544.87     71.18 o
  13   7   2    12447.38    12609.06    220.07 o
  14   7   2      400.57      440.92     72.78 o
  15   7   2       12.86       95.12     80.21 o
  16   7   2       60.64      -35.20     78.37 o
  17   7   2      602.71      593.74     92.15 o
  18   7   2        1.01      -98.28     98.28 o
   0   8   2     5164.14     5518.66    168.38 o
   1   8   2     9597.62     9962.81    112.30 o
   2   8   2     1515.48     1355.15     37.14 o
   3   8   2     3737.12     3927.17     58.87 o
   4   8   2      482.97      383.88     25.28 o
   5   8   2      284.32      219.67     25.46 o
   6   8   2       11.10      -26.26     26.26 o
   7   8   2     8374.21     8238.09    112.49 o
   8   8   2     1250.90     1234.25     41.02 o
   9   8   2     1432.36     1508.63     48.81 o
  10   8   2        0.18      -32.37     32.37 o
  11   8   2     2572.76     2580.33     83.82 o
  12   8   2      117.47      106.50     63.39 o
  13   8   2        0.09      175.50     67.74 o
  14   8   2       63.32      161.02     72.90 o
  15   8   2     1208.13     1411.51     91.18 o
  16   8   2       80.83       -4.47     91.03 o
  17   8   2        5.14      -77.12     96.91 o
   1   9   2    21108.45    20907.81    190.96 o
   2   9   2      702.10      676.53     30.15 o
   3   9   2       19.90        7.72     23.04 o
   4   9   2      365.87      319.82     33.11 o
   5   9   2     7597.04     7634.83     98.01 o
   6   9   2      852.84      785.06     38.83 o
   7   9   2     3799.54     4047.77     79.93 o
   8   9   2        5.91       22.13     35.24 o
   9   9   2     7244.45     7541.20    135.29 o
  10   9   2       12.34      -41.30     41.30 o
  11   9   2       20.46      -46.71     46.71 o
  12   9   2       63.86       -2.89     65.40 o
  13   9   2     5131.39     5608.88    209.30 o
  14   9   2      129.41      227.87     88.63 o
  15   9   2        5.82      210.89     88.19 o
  16   9   2        8.41      -72.68     95.50 o
  17   9   2      224.01      200.05    105.56 o
   0  10   2     2236.51     2644.70    163.35 o
   1  10   2    12676.19    12075.41    125.15 o
   2  10   2       53.92       49.34     25.96 o
   3  10   2     1976.14     2027.70     57.31 o
   4  10   2       50.11       45.03     30.18 o
   5  10   2     1462.38     1318.24     44.38 o
   6  10   2     1840.74     1677.78     54.64 o
   7  10   2    10400.61    10607.85    141.26 o
   8  10   2      559.94      464.32     43.17 o
   9  10   2     1398.21     1454.38     52.25 o
  10  10   2        7.60      -39.89     39.89 o
  11  10   2     1000.85     1084.44     69.72 o
  12  10   2       78.83      -49.47    108.12 o
  13  10   2        5.05      121.07     83.83 o
  14  10   2      187.37      201.01    121.07 o
  15  10   2     1579.80     1746.42    113.77 o
  16  10   2       43.15      -92.52    100.17 o
   1  11   2     7694.01     7544.18    104.37 o
   2  11   2       26.60       32.84     30.11 o
   3  11   2       22.67        0.69     31.89 o
   4  11   2       23.80      -32.45     32.45 o
   5  11   2     1109.80     1262.69     46.90 o
   6  11   2        2.44      -37.13     37.13 o
   7  11   2      557.81      731.76     45.73 o
   8  11   2       97.42       62.04     40.32 o
   9  11   2     1091.10     1122.02     53.74 o
  10  11   2       40.50      -38.44     49.47 o
  11  11   2       16.28      -57.65     57.65 o
  12  11   2       35.83       60.79    110.61 o
  13  11   2      610.38      717.86     95.84 o
  14  11   2        0.57      -60.13     90.12 o
  15  11   2       75.27      -98.14     98.14 o
   0  12   2     2162.60     2145.81    216.79 o
   1  12   2    10735.53    11558.07    134.98 o
   2  12   2      377.73      403.46     37.40 o
   3  12   2     5211.20     5558.93     89.20 o
   4  12   2      583.54      632.66     41.39 o
   5  12   2      698.50      825.19     44.87 o
   6  12   2      821.85      840.19     48.21 o
   7  12   2    14303.00    14517.87    174.65 o
   8  12   2     1762.53     1898.97     75.45 o
   9  12   2      205.10      136.36     47.49 o
  10  12   2        8.14      -48.78     48.78 o
  11  12   2     1658.19     1642.54     93.47 o
  12  12   2      108.65       71.99     90.26 o
  13  12   2        0.49      -33.07     92.43 o
  14  12   2      315.97      427.84    100.88 o
  15  12   2     1946.84     1942.53    145.71 o
   1  13   2      170.99       91.28     40.05 o
   2  13   2      285.58      248.75     45.43 o
   3  13   2      229.48      158.16     43.58 o
   4  13   2        6.27       -3.49     39.80 o
   5  13   2      349.32      361.99     54.54 o
   6  13   2       60.17        6.46     42.51 o
   7  13   2        4.73      -10.21     45.50 o
   8  13   2      229.21      166.11     48.54 o
   9  13   2       17.32       27.82     50.78 o
  10  13   2       69.67       -7.18     53.46 o
  11  13   2        1.71      -66.90     66.90 o
  12  13   2        0.59       39.69     90.09 o
  13  13   2        1.90      241.83    111.73 o
  14  13   2        0.23      110.95    114.76 o
   0  14   2     1702.55     2130.60    103.85 o
   1  14   2     4982.45     5008.73    113.86 o
   2  14   2      103.10       66.14     49.47 o
   3  14   2     3686.14     3547.20    101.97 o
   4  14   2      262.73      171.61     48.05 o
   5  14   2     1080.99     1001.87     59.14 o
   6  14   2      157.77      168.48     48.99 o
   7  14   2     9845.78    10085.54    146.18 o
   8  14   2      567.37      589.75     57.14 o
   9  14   2       60.51       38.47     55.42 o
  10  14   2       77.21      -50.96     57.17 o
  11  14   2     1962.52     1927.43     98.21 o
  12  14   2        3.11       44.63    106.58 o
  13  14   2        7.32        3.32    115.99 o
   1  15   2     2648.47     2860.73    195.71 o
   2  15   2      171.69      230.98     61.43 o
   3  15   2     2269.79     2168.97     89.71 o
   4  15   2        0.57      -15.49     76.24 o
   5  15   2     3198.21     3336.97    108.38 o
   6  15   2      405.93      467.89     61.49 o
   7  15   2     1159.60     1189.34     69.84 o
   8  15   2        0.60      -12.41     63.02 o
   9  15   2     1119.16     1104.55     71.30 o
  10  15   2       52.75       -9.28     71.27 o
  11  15   2       36.87       20.94     83.59 o
   0  16   2      795.35      798.95    165.51 o
   1  16   2     1740.43     1691.70     86.43 o
   2  16   2        0.31      -78.28     78.28 o
   3  16   2     1663.14     1616.77     83.58 o
   4  16   2      489.78      350.32     69.98 o
   5  16   2     1302.24     1325.33     84.98 o
   6  16   2       70.42      129.36     69.80 o
   7  16   2     2651.37     2953.65    121.85 o
   8  16   2       95.06       24.66     73.42 o
   9  16   2       24.85      -78.48     78.48 o
  10  16   2        6.04      -18.26     93.12 o
   1  17   2     2446.73     2551.66    121.02 o
   2  17   2      520.02      451.56     80.31 o
   3  17   2      942.55      888.09     87.17 o
   4  17   2      136.76       49.08     76.00 o
   5  17   2     3088.17     3048.63    135.65 o
   6  17   2      255.83      159.88     88.63 o
   7  17   2      385.00      296.83     84.68 o
   8  17   2       81.95       11.06     86.82 o
   0  18   2       26.29       76.12    193.80 o
   1  18   2       26.82      -19.31     84.80 o
   2  18   2       25.12      -78.21     78.21 o
   3  18   2       35.88      -36.68     94.05 o
   4  18   2       24.36      -58.11     82.23 o
   5  18   2       91.94       19.58     86.19 o
   6  18   2        1.65      -85.09     87.49 o
   1   1   3     2723.40     2696.05     42.17 o
   2   1   3   102485.61   104094.23    755.52 o
   3   1   3      140.64      221.43     15.30 o
   4   1   3     4002.17     3929.51     44.38 o
   5   1   3      279.02      263.39     16.00 o
   6   1   3   100157.34    96816.51    733.02 o
   7   1   3     2251.94     2402.71     93.25 o
   8   1   3     7828.24     8037.15     92.20 o
   9   1   3      788.30      822.03     40.81 o
  10   1   3     6870.58     6080.26    100.95 o
  11   1   3      705.78      694.16     46.95 o
  12   1   3     3654.02     3713.68     94.75 o
  13   1   3     1291.90     1302.81     56.11 o
  14   1   3     5887.47     6125.90    115.57 o
  15   1   3      152.31       99.10     51.52 o
  16   1   3     1692.18     1555.31     68.00 o
  17   1   3        5.47      -57.29     57.29 o
  18   1   3       84.11       69.11     68.13 o
  19   1   3       88.36       40.03     69.77 o
   0   2   3    16284.31    17409.39    221.86 o
   1   2   3     9579.20    10451.35     90.87 o
   2   2   3      121.97      128.83     15.38 o
   3   2   3     1463.52     1351.02     29.87 o
   4   2   3       81.40       86.85     14.71 o
   5   2   3     1091.99     1081.41     26.88 o
   6   2   3     2822.83     2680.48     46.70 o
   7   2   3     1726.72     1796.47     57.41 o
   8   2   3     7355.13     6440.87     78.23 o
   9   2   3      432.35      366.50     42.67 o
  10   2   3      378.06      374.44     36.03 o
  11   2   3      766.00      773.43     51.04 o
  12   2   3        3.52       51.03     40.10 o
  13   2   3      132.23      330.15     47.07 o
  14   2   3     2106.19     2402.91    105.24 o
  15   2   3      444.38      489.20     56.44 o
  16   2   3      179.74       76.65     57.40 o
  17   2   3       42.37      -67.96     67.96 o
  18   2   3       89.26      -19.58     68.68 o
  19   2   3       71.71      208.52     77.09 o
   1   3   3    24746.85    25624.48    262.97 o
   2   3   3    55515.63    56825.00    468.90 o
   3   3   3      289.87      412.64     19.34 o
   4   3   3      132.89      156.07     15.44 o
   5   3   3     2653.78     2939.44     42.90 o
   6   3   3    26330.76    25329.96    211.43 o
   7   3   3     2088.63     1924.36     55.63 o
   8   3   3     4438.46     4291.57     73.30 o
   9   3   3     4678.86     4666.50     63.16 o
  10   3   3     1576.79     1581.82     49.59 o
  11   3   3       30.74        0.88     36.15 o
  12   3   3      865.79      939.52     49.27 o
  13   3   3     2221.26     2044.38     70.40 o
  14   3   3     3954.47     4166.87     97.48 o
  15   3   3       40.61       -0.87     52.76 o
  16   3   3      623.06      670.06     61.28 o
  17   3   3       39.47      -62.11     62.11 o
  18   3   3       62.77       40.80     69.05 o
  19   3   3       43.77       88.31     72.79 o
   0   4   3   253547.88   263845.28   3162.46 o
   1   4   3       73.81      160.02     20.73 o
   2   4   3      559.95      406.92     20.21 o
   3   4   3     3328.82     2998.64     47.41 o
   4   4   3     8182.41     7893.96     73.22 o
   5   4   3    10815.25    10141.26     90.47 o
   6   4   3     4826.45     4439.24     49.45 o
   7   4   3     1362.77     1549.50     44.21 o
   8   4   3    33342.39    32411.35    259.09 o
   9   4   3      238.77      183.26     25.72 o
  10   4   3      296.01      265.06     28.24 o
  11   4   3      281.81      228.61     34.99 o
  12   4   3     1072.62     1003.03     51.87 o
  13   4   3      767.68      779.63     61.55 o
  14   4   3     2128.80     2101.49    107.99 o
  15   4   3      374.38      351.57     52.90 o
  16   4   3      980.08     1029.09     62.26 o
  17   4   3       71.12      -56.99     56.99 o
  18   4   3      149.19       66.12     70.16 o
   1   5   3     9698.91    10500.19    105.86 o
   2   5   3     2810.51     2924.81     47.92 o
   3   5   3     1332.52     1445.12     36.03 o
   4   5   3     2169.69     1776.20     38.22 o
   5   5   3     1883.71     1651.30     43.07 o
   6   5   3     6476.92     6420.12     68.82 o
   7   5   3        0.19      -19.39     19.39 o
   8   5   3      472.64      559.52     26.58 o
   9   5   3      622.21      530.56     27.20 o
  10   5   3      416.40      389.97     29.35 o
  11   5   3      240.33      257.14     33.30 o
  12   5   3      124.01      244.27     48.31 o
  13   5   3      464.52      508.44     50.10 o
  14   5   3      532.07      852.11     56.72 o
  15   5   3       81.32      113.30     54.23 o
  16   5   3      183.39       62.28     64.90 o
  17   5   3       17.65      -65.48     67.63 o
  18   5   3        1.24      -74.57     74.57 o
   0   6   3    98089.38    96630.19    997.62 o
   1   6   3     1336.77     1549.06     48.95 o
   2   6   3     4515.64     3685.20     50.02 o
   3   6   3     3401.78     3688.02     53.09 o
   4   6   3    10153.62     9799.32     95.48 o
   5   6   3     6133.12     5867.15     81.63 o
   6   6   3    10441.51    10379.94    107.81 o
   7   6   3     4225.43     4172.66     89.51 o
   8   6   3    33922.60    32970.09    276.69 o
   9   6   3      596.78      572.96     30.32 o
  10   6   3     1189.59     1304.84     39.08 o
  11   6   3      306.81      204.47     34.94 o
  12   6   3     4413.93     4875.75     94.88 o
  13   6   3     1098.12     1032.10     61.05 o
  14   6   3     5117.89     4962.44    112.75 o
  15   6   3      675.92      485.78     63.32 o
  16   6   3     1033.87     1084.34     73.34 o
  17   6   3       21.75      -28.78     77.83 o
  18   6   3      319.82      193.88    101.14 o
   1   7   3      649.48      906.93     34.14 o
   2   7   3     6089.60     5345.92     75.73 o
   3   7   3      413.53      266.17     23.76 o
   4   7   3      202.05      175.74     22.09 o
   5   7   3      927.31     1016.14     32.64 o
   6   7   3     1239.50     1809.63     54.49 o
   7   7   3     1165.28     1144.04     41.43 o
   8   7   3      157.48      217.11     31.24 o
   9   7   3      126.47      168.69     29.98 o
  10   7   3     1402.83     1566.00     65.92 o
  11   7   3        1.42      -11.88     38.27 o
  12   7   3      286.03      357.93     55.79 o
  13   7   3       26.19      176.03     57.64 o
  14   7   3      337.05      508.11     65.53 o
  15   7   3       12.30       45.33     72.05 o
  16   7   3        3.52       84.53    102.44 o
  17   7   3       41.43      -44.33     95.24 o
  18   7   3       22.49     -101.13    105.18 o
   0   8   3   111206.80   118601.22   1460.03 o
   1   8   3      429.84      622.43     56.75 o
   2   8   3       40.83       39.35     24.07 o
   3   8   3     1083.30     1092.95     35.40 o
   4   8   3    14332.26    14381.02    139.69 o
   5   8   3     1966.40     1837.54     48.03 o
   6   8   3     3147.18     3372.35     68.85 o
   7   8   3     5321.17     5470.68     80.25 o
   8   8   3    27445.98    27411.09    250.47 o
   9   8   3      487.46      380.92     35.30 o
  10   8   3      948.22     1013.32     42.01 o
  11   8   3      304.97      281.61     44.11 o
  12   8   3     2110.95     2103.81    150.03 o
  13   8   3      255.69      370.94     69.68 o
  14   8   3     3080.42     3357.90    143.45 o
  15   8   3      708.70      630.61     92.58 o
  16   8   3      627.56      732.32     97.87 o
  17   8   3       84.60      232.35    136.03 o
   1   9   3     2993.35     3375.04     74.49 o
   2   9   3     6720.18     6646.35     82.19 o
   3   9   3     1277.27     1319.01     37.80 o
   4   9   3      588.58      552.32     36.09 o
   5   9   3     1272.91     1291.90     40.80 o
   6   9   3     5849.91     5543.13     80.12 o
   7   9   3     1172.83     1242.28     38.94 o
   8   9   3      516.76      531.58     37.60 o
   9   9   3     1354.75     1329.74     50.28 o
  10   9   3     1229.84     1250.35     49.73 o
  11   9   3      200.43      152.32     52.35 o
  12   9   3     1953.70     1593.69     92.52 o
  13   9   3      510.43      532.27     84.80 o
  14   9   3      908.86     1217.07    133.92 o
  15   9   3       25.28      104.42     90.28 o
  16   9   3      190.46      173.99     97.17 o
  17   9   3      138.28      118.13    120.62 o
   0  10   3    17277.15    16292.59    237.95 o
   1  10   3      462.59      484.83     35.02 o
   2  10   3       67.04       50.26     27.32 o
   3  10   3     1025.84     1005.90     35.88 o
   4  10   3     3626.93     3759.31     70.73 o
   5  10   3      640.33      823.28     37.07 o
   6  10   3     1280.10     1251.92     42.65 o
   7  10   3     3791.95     3704.12     80.56 o
   8  10   3     3470.43     3777.71     86.84 o
   9  10   3      568.84      534.86     46.00 o
  10  10   3       40.87      -24.59     41.91 o
  11  10   3       11.59      -54.28     54.28 o
  12  10   3      898.94      983.30     87.14 o
  13  10   3       27.65      -53.87     81.51 o
  14  10   3     1002.48     1136.57    100.98 o
  15  10   3      272.89      318.51    153.91 o
  16  10   3      111.34       83.91    101.06 o
   1  11   3     2736.83     2996.93     95.94 o
   2  11   3    18524.51    17601.63    172.08 o
   3  11   3      197.13      204.24     31.42 o
   4  11   3     1424.81     1409.52     43.30 o
   5  11   3     1043.96     1127.29     48.98 o
   6  11   3    15188.13    15584.52    180.33 o
   7  11   3      304.43      383.57     45.04 o
   8  11   3      519.42      441.34     47.29 o
   9  11   3      414.51      300.68     46.10 o
  10  11   3     1654.37     1491.95     60.10 o
  11  11   3       17.21      -57.20     57.20 o
  12  11   3      949.97      820.08     81.00 o
  13  11   3      174.87      172.96     88.02 o
  14  11   3     1605.19     2071.66    117.25 o
  15  11   3       13.21       -5.14     97.76 o
   0  12   3      865.83      861.92     59.39 o
   1  12   3       21.36       29.92     34.75 o
   2  12   3      230.74      316.19     36.37 o
   3  12   3       93.25       82.89     37.05 o
   4  12   3      111.00       19.23     38.69 o
   5  12   3      420.95      464.32     42.89 o
   6  12   3      416.97      431.97     44.58 o
   7  12   3       98.24       91.70     49.06 o
   8  12   3      205.17      301.00     47.48 o
   9  12   3        3.32      -45.83     45.83 o
  10  12   3       80.60       -0.27     49.52 o
  11  12   3       74.16      -23.80     61.77 o
  12  12   3       62.17      -20.26     86.83 o
  13  12   3       93.62       25.46     89.96 o
  14  12   3       18.35       64.72     98.88 o
   1  13   3      539.39      570.42     48.35 o
   2  13   3     4068.43     3999.44     93.36 o
   3  13   3      234.48      260.10     44.88 o
   4  13   3      424.05      396.44     43.98 o
   5  13   3        9.22       -5.19     41.20 o
   6  13   3     5716.71     5919.85    104.48 o
   7  13   3      255.12      279.71     48.23 o
   8  13   3     1032.33      919.17     57.42 o
   9  13   3      396.29      325.87     53.86 o
  10  13   3     1111.09     1064.24     62.84 o
  11  13   3        3.31      -65.88     65.88 o
  12  13   3     1444.95     1486.66    109.27 o
  13  13   3      363.37      467.64    102.04 o
  14  13   3     1027.16     1158.43    117.72 o
   0  14   3     1362.50     1126.17     96.48 o
   1  14   3      165.01      277.67     55.84 o
   2  14   3      740.16      732.07     63.07 o
   3  14   3      240.73      153.45     47.85 o
   4  14   3      251.38      209.48     49.06 o
   5  14   3      135.89       94.55     60.86 o
   6  14   3      143.83      148.91     53.00 o
   7  14   3        2.59       26.04     50.07 o
   8  14   3      996.03     1284.32     65.90 o
   9  14   3      289.32      182.72     56.91 o
  10  14   3      109.92        3.59     63.08 o
  11  14   3      158.06      139.53     72.09 o
  12  14   3        0.52      110.37    108.99 o
  13  14   3       19.56      121.94    116.28 o
   1  15   3     2577.23     2950.18    110.25 o
   2  15   3    11045.20    11263.20    219.23 o
   3  15   3      161.82      131.77     61.36 o
   4  15   3       25.46      -24.62     60.43 o
   5  15   3      921.90      801.44     67.27 o
   6  15   3     7419.73     7342.55    135.48 o
   7  15   3      230.49      331.41     62.17 o
   8  15   3      771.00      756.62     69.17 o
   9  15   3      834.11      745.95     70.50 o
  10  15   3     1233.27     1255.79     94.30 o
  11  15   3        0.61      -80.94     80.94 o
   0  16   3     6779.70     6468.91    214.47 o
   1  16   3      276.99      386.20     69.18 o
   2  16   3      197.48      184.90     67.43 o
   3  16   3      463.67      383.26     70.76 o
   4  16   3     2296.68     2247.17     95.66 o
   5  16   3       88.94       24.94     69.22 o
   6  16   3     1447.28     1454.73     89.24 o
   7  16   3      203.95      296.51     76.15 o
   8  16   3     3210.96     3146.24    138.32 o
   9  16   3        0.36       41.76     74.03 o
  10  16   3      203.50      246.78     96.96 o
   1  17   3      263.08      278.95     78.73 o
   2  17   3      731.05      704.48     79.73 o
   3  17   3        2.68       34.66     71.00 o
   4  17   3        6.97      -30.83     71.93 o
   5  17   3        7.09       43.15     78.90 o
   6  17   3      664.46      593.65     90.04 o
   7  17   3       36.89        9.82     82.96 o
   8  17   3      193.28      249.92    114.81 o
   0  18   3     5335.86     5648.55    361.83 o
   1  18   3      247.81      266.70     79.43 o
   2  18   3       44.09      -45.38     82.95 o
   3  18   3      439.68      330.96     86.61 o
   4  18   3     1807.25     1642.97    105.92 o
   5  18   3      129.22      -85.77     85.77 o
   0   0   4   172959.98   182117.14   2842.70 o
   1   0   4    65956.98    67250.04    749.69 o
   2   0   4     4893.25     6267.43     88.53 o
   3   0   4      899.23      813.87     39.41 o
   4   0   4    19238.15    17743.91    195.21 o
   5   0   4       12.58       30.75     20.79 o
   6   0   4     2180.49     2116.62     51.29 o
   7   0   4    41474.71    40852.73    408.14 o
   8   0   4    42691.23    39059.22    498.94 o
   9   0   4    11857.98    11363.74    176.31 o
  10   0   4     1159.99     1290.24     69.66 o
  11   0   4     5477.39     5523.15    144.51 o
  12   0   4     2795.49     2700.86    146.75 o
  13   0   4      222.27       66.21     68.45 o
  14   0   4     4423.94     4515.43    125.22 o
  15   0   4     4025.45     4142.87    127.10 o
  16   0   4       68.24        7.08     70.08 o
  17   0   4       51.90      -19.97     74.84 o
  18   0   4      141.91      112.61     84.06 o
  19   0   4      340.57      576.03    139.20 o
   1   1   4     1535.35     1635.65     33.00 o
   2   1   4     5359.67     5378.21     53.71 o
   3   1   4      216.91      201.36     14.44 o
   4   1   4     1811.95     2102.80     33.78 o
   5   1   4      580.10      726.90     21.72 o
   6   1   4     9894.72    10489.67     95.26 o
   7   1   4     1737.79     1632.01     53.58 o
   8   1   4     4119.31     4279.73     80.84 o
   9   1   4     1229.38     1212.11     35.70 o
  10   1   4      446.35      430.15     36.27 o
  11   1   4        2.36      -31.46     34.23 o
  12   1   4     1575.45     1708.03     56.87 o
  13   1   4      972.92     1232.64     54.54 o
  14   1   4      286.53      467.11     50.37 o
  15   1   4       86.50       73.62     51.89 o
  16   1   4      476.04      529.29     60.04 o
  17   1   4       79.25       -3.93     55.86 o
  18   1   4       18.12        7.70     61.58 o
  19   1   4       18.46      -48.56     68.26 o
   0   2   4   236056.94   251042.08   3005.38 o
   1   2   4    39843.33    40147.53    305.32 o
   2   2   4    10908.69    10136.11     87.24 o
   3   2   4     3326.40     3332.58     43.52 o
   4   2   4     1979.83     1597.14     34.14 o
   5   2   4     1953.49     1627.64     48.15 o
   6   2   4      224.66      415.98     21.22 o
   7   2   4    22706.60    22394.43    183.50 o
   8   2   4    33312.95    33021.27    274.40 o
   9   2   4     1241.66     1058.80     34.43 o
  10   2   4     1853.50     1717.49     60.47 o
  11   2   4     1167.49     1153.47     48.47 o
  12   2   4     4233.64     4042.29     88.69 o
  13   2   4      917.02      904.74     53.86 o
  14   2   4     2474.61     2700.90     87.93 o
  15   2   4     1705.03     1642.30     68.30 o
  16   2   4      653.39      844.42     66.03 o
  17   2   4        1.68       21.13     62.35 o
  18   2   4      130.00       55.13     70.03 o
  19   2   4       81.04       97.01     71.43 o
   1   3   4     1103.18     1605.12     37.36 o
   2   3   4    25428.97    26176.93    223.57 o
   3   3   4     4522.19     4423.35     54.24 o
   4   3   4       42.47       -1.08     15.55 o
   5   3   4     8754.48     8342.28     82.11 o
   6   3   4    20321.52    18848.59    163.12 o
   7   3   4      460.27      477.97     24.51 o
   8   3   4     1919.10     2023.95     76.05 o
   9   3   4      111.84       73.12     25.57 o
  10   3   4      556.91      458.84     32.33 o
  11   3   4      281.07      279.29     32.93 o
  12   3   4      389.46      297.45     43.91 o
  13   3   4     1285.09     1247.99     57.50 o
  14   3   4     1290.56     1353.09     61.50 o
  15   3   4       70.87       13.16     53.11 o
  16   3   4      673.28      754.22     64.73 o
  17   3   4        4.67      -62.13     62.13 o
  18   3   4       17.74      -46.59     76.21 o
   0   4   4    83822.56    91979.34   1114.04 o
   1   4   4     1961.26     2158.28     39.52 o
   2   4   4      340.21      128.53     16.73 o
   3   4   4       37.08       77.05     17.42 o
   4   4   4     5920.32     6063.82     68.41 o
   5   4   4       13.81      -11.00     18.01 o
   6   4   4     1340.19     1415.50     38.03 o
   7   4   4      330.02      560.48     26.51 o
   8   4   4     4906.99     4814.70     65.79 o
   9   4   4     1353.13     1279.83     36.14 o
  10   4   4      649.40      609.18     33.95 o
  11   4   4       58.62       52.67     33.02 o
  12   4   4     1712.93     1652.23     62.44 o
  13   4   4      107.83       77.84     49.09 o
  14   4   4     1514.38     1586.31     68.25 o
  15   4   4      223.66      292.09     64.48 o
  16   4   4        0.79      -23.40     61.39 o
  17   4   4       10.13      -64.49     64.49 o
  18   4   4       35.28      -21.94     72.29 o
   1   5   4     5522.88     5566.76    111.35 o
   2   5   4    35238.46    34820.06    313.91 o
   3   5   4      265.12      357.63     23.62 o
   4   5   4        1.54       32.37     21.11 o
   5   5   4    14280.37    13702.46    124.57 o
   6   5   4    28355.77    27773.80    233.43 o
   7   5   4     1079.52     1004.72     37.13 o
   8   5   4     6181.01     5646.88     70.53 o
   9   5   4     3310.21     3390.43     51.74 o
  10   5   4     1893.47     1666.02     42.20 o
  11   5   4      298.29      199.18     32.83 o
  12   5   4      213.72      187.76     42.75 o
  13   5   4     3287.23     3268.61     84.10 o
  14   5   4     3868.00     3915.81     92.10 o
  15   5   4       87.32       22.51     55.37 o
  16   5   4      701.62      665.38     68.02 o
  17   5   4      258.21      238.60     71.32 o
  18   5   4       71.50        6.89     88.38 o
   0   6   4     1092.25     1244.33     69.42 o
   1   6   4     1838.32     1835.30     44.22 o
   2   6   4      170.56      215.30     22.50 o
   3   6   4      993.84     1183.28     36.51 o
   4   6   4       17.19      -11.74     20.76 o
   5   6   4        5.29      -22.14     22.14 o
   6   6   4       61.65       60.63     24.32 o
   7   6   4       23.14       72.77     23.79 o
   8   6   4      780.84      906.95     54.58 o
   9   6   4      478.17      471.02     38.78 o
  10   6   4       35.42       46.08     28.01 o
  11   6   4      365.48      311.93     36.35 o
  12   6   4      213.70      314.60     45.74 o
  13   6   4       10.79       72.24     50.87 o
  14   6   4      234.09      515.03     60.30 o
  15   6   4       14.46      216.02     60.75 o
  16   6   4       59.78      -72.59     72.59 o
  17   6   4       23.89      -89.09     89.09 o
  18   6   4        0.74     -100.50    100.50 o
   1   7   4     6878.86     7338.02    144.95 o
   2   7   4    37016.32    39149.39    321.63 o
   3   7   4     4907.05     5140.56     65.96 o
   4   7   4        0.99      -22.27     22.27 o
   5   7   4    14592.53    15061.36    139.09 o
   6   7   4    37756.84    36189.65    316.25 o
   7   7   4     1324.50     1429.70     43.02 o
   8   7   4     5700.02     5530.33     98.07 o
   9   7   4     3812.77     3666.45     63.90 o
  10   7   4     4097.45     4108.89     72.95 o
  11   7   4       35.75      -37.57     39.82 o
  12   7   4     1150.26     1011.90     62.92 o
  13   7   4     2616.01     2633.43    126.83 o
  14   7   4     3619.32     3943.73    138.48 o
  15   7   4       15.14       47.02     85.49 o
  16   7   4     1202.11     1069.55    102.73 o
  17   7   4      348.18      267.18     98.41 o
   0   8   4    21189.88    20960.73    285.86 o
   1   8   4     5481.89     5878.07    114.09 o
   2   8   4       39.46       39.79     23.87 o
   3   8   4       86.35       73.15     28.53 o
   4   8   4     7399.33     6739.11     87.67 o
   5   8   4      117.66       96.95     28.96 o
   6   8   4     1568.91     1681.87     47.22 o
   7   8   4     4384.42     4385.55     99.66 o
   8   8   4     5557.41     5903.45    129.58 o
   9   8   4      561.25      408.55     43.93 o
  10   8   4     1850.90     1819.30     54.56 o
  11   8   4       51.95       24.33     49.39 o
  12   8   4      607.59      488.81     74.52 o
  13   8   4      141.29      156.58     77.96 o
  14   8   4      585.34     1000.72    124.27 o
  15   8   4      475.16      615.14     93.20 o
  16   8   4      244.60      321.85     92.82 o
  17   8   4       13.22     -100.51    100.51 o
   1   9   4     4103.38     4465.61     70.82 o
   2   9   4     7812.46     8022.52    113.99 o
   3   9   4     4662.33     5027.19     76.75 o
   4   9   4        1.42       -4.05     28.08 o
   5   9   4     4836.42     4885.06     78.50 o
   6   9   4    13551.56    13604.56    141.23 o
   7   9   4      933.95      858.97     37.09 o
   8   9   4     2738.16     2621.04     68.77 o
   9   9   4     2111.54     2109.76     63.59 o
  10   9   4      255.32      263.00     42.42 o
  11   9   4       76.09      -25.43     50.75 o
  12   9   4       80.06      135.40     78.93 o
  13   9   4     1234.62     1219.86     94.13 o
  14   9   4     1797.39     2037.01    112.52 o
  15   9   4       30.62      164.41     92.17 o
  16   9   4      914.70      861.02    107.86 o
   0  10   4    23306.89    23012.64    319.51 o
   1  10   4     5685.23     5507.29     92.22 o
   2  10   4       19.73      -28.77     28.77 o
   3  10   4      451.58      530.63     63.53 o
   4  10   4     6593.23     6352.44     90.12 o
   5  10   4      321.25      332.64     35.88 o
   6  10   4      596.23      637.66     39.85 o
   7  10   4     4078.68     3927.93    111.61 o
   8  10   4     7187.49     7330.25    111.86 o
   9  10   4      797.76      772.13     49.01 o
  10  10   4      123.53       14.74     43.38 o
  11  10   4      265.45      216.27     56.53 o
  12  10   4      962.65      867.05     77.48 o
  13  10   4      295.87      280.99    131.93 o
  14  10   4      481.50      411.14     93.70 o
  15  10   4      507.93      461.23     99.56 o
  16  10   4      349.62      152.33    105.10 o
   1  11   4        0.74       -7.36     33.33 o
   2  11   4     2765.95     2639.30     63.41 o
   3  11   4       97.09       24.31     32.51 o
   4  11   4      262.23      153.91     34.81 o
   5  11   4       52.61       81.97     35.89 o
   6  11   4     4268.37     4634.94     92.82 o
   7  11   4       40.46       -4.45     42.64 o
   8  11   4      540.00      543.23     51.29 o
   9  11   4      290.75      311.53     46.32 o
  10  11   4      158.06      175.23     47.55 o
  11  11   4        3.77      -57.33     57.33 o
  12  11   4       12.26      -47.21     71.84 o
  13  11   4      133.72      299.83     90.81 o
  14  11   4      337.52      489.32    147.39 o
  15  11   4        0.37       67.44     99.53 o
   0  12   4     6115.72     5980.18    150.03 o
   1  12   4     4571.06     4503.75     89.03 o
   2  12   4        6.28        0.08     37.27 o
   3  12   4      534.25      663.35     43.94 o
   4  12   4     1184.33     1329.47     52.23 o
   5  12   4       79.38       70.09     39.47 o
   6  12   4      665.89      766.79     49.34 o
   7  12   4     4186.24     3876.74     90.18 o
   8  12   4     3057.69     3473.06     87.59 o
   9  12   4     1358.30     1310.25     60.06 o
  10  12   4      109.02       -1.10     50.41 o
  11  12   4      993.68      981.45     73.50 o
  12  12   4      662.03      639.34     83.87 o
  13  12   4       19.55      -60.92     93.31 o
  14  12   4      776.00      996.65    141.83 o
   1  13   4        1.55      -44.59     44.59 o
   2  13   4      138.12       22.19     45.96 o
   3  13   4       39.09      -42.64     42.64 o
   4  13   4      289.31      240.39     47.30 o
   5  13   4       29.53       75.18     43.16 o
   6  13   4        2.98       99.26     46.87 o
   7  13   4      177.23      186.31     48.93 o
   8  13   4      328.95      309.57     51.66 o
   9  13   4        1.17      -50.52     50.52 o
  10  13   4      153.97        7.68     58.54 o
  11  13   4       12.33      -67.27     67.27 o
  12  13   4      127.80       64.35     83.31 o
  13  13   4       23.26       69.47    101.80 o
   0  14   4    14393.62    14267.30    312.80 o
   1  14   4     2074.27     2158.20     90.73 o
   2  14   4       64.04       -4.52     54.28 o
   3  14   4      820.97      864.82     60.91 o
   4  14   4     4099.34     3903.01    104.80 o
   5  14   4       12.52      -26.91     49.03 o
   6  14   4      346.92      328.42     56.23 o
   7  14   4     1777.46     1785.52     73.05 o
   8  14   4     5459.33     5933.31    116.42 o
   9  14   4      218.98      224.32     57.05 o
  10  14   4      723.76      642.89     68.95 o
  11  14   4      538.59      560.06     78.84 o
  12  14   4     1272.97     1321.66    171.02 o
   1  15   4      452.81      486.91     74.70 o
   2  15   4     2540.71     2475.63    101.57 o
   3  15   4      410.77      403.07     64.77 o
   4  15   4       28.60        4.48     61.13 o
   5  15   4      836.79      780.00    109.92 o
   6  15   4     2008.02     2187.07     90.39 o
   7  15   4      240.83      186.24     64.72 o
   8  15   4        1.66       33.32     61.43 o
   9  15   4      277.82       97.94     66.29 o
  10  15   4      903.74      976.03    124.56 o
  11  15   4       11.91      -79.93     79.93 o
   0  16   4     6788.18     7019.91    221.01 o
   1  16   4      554.71      578.68     71.27 o
   2  16   4      117.35      122.73     65.34 o
   3  16   4      561.75      467.10     72.40 o
   4  16   4     1550.08     1305.80     82.53 o
   5  16   4       84.41      -11.93     77.73 o
   6  16   4       78.28      -13.50     71.42 o
   7  16   4      445.44      261.08     77.51 o
   8  16   4     1077.53     1158.92     83.37 o
   9  16   4       70.84      -51.07     73.77 o
  10  16   4       76.89      -66.76    104.60 o
   1  17   4      408.32      309.51     72.54 o
   2  17   4     2317.83     2264.05    100.81 o
   3  17   4      174.55       86.32     70.79 o
   4  17   4      232.24      182.40     88.46 o
   5  17   4      829.91      712.79     83.40 o
   6  17   4     1511.63     1483.33     96.71 o
   7  17   4      126.25       51.41     86.56 o
   8  17   4      223.42       60.09     89.77 o
   0  18   4      365.17      174.03    112.30 o
   1  18   4        0.38       -1.87     80.62 o
   2  18   4      125.51      160.10     80.13 o
   3  18   4      198.23       64.22     80.79 o
   4  18   4       17.05      -56.22     85.65 o
   5  18   4        3.32      -87.79     87.79 o
   1   1   5    61835.22    63457.56    501.81 o
   2   1   5      112.63      169.22     17.13 o
   3   1   5     9277.02     9147.32     81.86 o
   4   1   5     1151.34     1161.22     30.24 o
   5   1   5    54673.12    54561.24    418.16 o
   6   1   5     3287.75     3284.48     45.05 o
   7   1   5    11490.34    10378.39     91.64 o
   8   1   5     1998.06     1847.64     54.83 o
   9   1   5    17843.15    17139.78    156.84 o
  10   1   5      622.94      594.77     33.87 o
  11   1   5       40.65       -1.93     34.90 o
  12   1   5     1450.89     1220.22     54.49 o
  13   1   5    15190.64    14981.34    181.45 o
  14   1   5       48.15      -11.76     44.40 o
  15   1   5       46.90      133.39     48.95 o
  16   1   5      184.01      172.98     53.15 o
  17   1   5      685.08      730.40     61.44 o
  18   1   5        2.04       -0.78     61.64 o
  19   1   5       95.63      166.42     73.00 o
   0   2   5     7544.93     9619.00    195.71 o
   1   2   5    37940.32    39926.02    333.99 o
   2   2   5     3537.36     3782.41     53.05 o
   3   2   5     8040.69     8025.12     74.07 o
   4   2   5     3700.27     3862.73     45.92 o
   5   2   5      903.99      758.53     24.27 o
   6   2   5      362.32      245.23     23.61 o
   7   2   5    22072.62    21634.46    187.14 o
   8   2   5      580.59      679.72     28.30 o
   9   2   5      217.97      187.78     25.21 o
  10   2   5      436.44      348.38     32.13 o
  11   2   5     3371.13     3087.06     73.05 o
  12   2   5       75.40       47.46     42.04 o
  13   2   5       19.08       33.95     45.33 o
  14   2   5       97.46       70.73     48.30 o
  15   2   5     2232.13     2627.65    131.04 o
  16   2   5       16.37      -55.84     55.84 o
  17   2   5       28.89      -56.48     56.48 o
  18   2   5        3.28      -62.99     62.99 o
   1   3   5    21960.30    21057.48    174.72 o
   2   3   5      591.98      819.10     21.27 o
   3   3   5     3052.90     2874.66     45.55 o
   4   3   5     1028.97     1031.14     30.29 o
   5   3   5    18257.85    18398.58    159.55 o
   6   3   5      208.19      210.12     22.25 o
   7   3   5     3669.62     3656.37     66.54 o
   8   3   5     4126.09     3874.60     59.40 o
   9   3   5     7403.98     7294.35     84.46 o
  10   3   5      294.86      241.76     30.65 o
  11   3   5        1.20      -36.57     36.57 o
  12   3   5      514.43      359.89     49.62 o
  13   3   5     7024.42     7373.82    120.40 o
  14   3   5      305.75      175.82     52.03 o
  15   3   5        4.12       35.31     54.34 o
  16   3   5      234.56      182.20     60.82 o
  17   3   5      425.40      469.37     71.10 o
  18   3   5       16.28        1.94     73.68 o
   0   4   5     6431.65     6701.73    112.25 o
   1   4   5    32517.82    32535.38    276.47 o
   2   4   5    13268.36    11870.21    112.61 o
   3   4   5     5763.04     5557.81     65.19 o
   4   4   5     1089.64     1328.07     35.58 o
   5   4   5     1290.65     1375.49     38.37 o
   6   4   5     1524.57     1576.87     41.95 o
   7   4   5    29699.80    28542.02    240.96 o
   8   4   5        0.02       66.40     25.30 o
   9   4   5     1335.94     1267.88     37.99 o
  10   4   5      558.78      423.88     28.24 o
  11   4   5     2097.71     1896.07     57.84 o
  12   4   5      121.01       -6.83     45.48 o
  13   4   5        0.32      -21.62     49.33 o
  14   4   5       55.49       48.36     53.30 o
  15   4   5     3095.32     3120.68    105.04 o
  16   4   5      100.84       60.48     63.02 o
  17   4   5       26.41      -72.71     72.71 o
  18   4   5        1.15      -79.72     79.72 o
   1   5   5     3170.71     2789.24     45.17 o
   2   5   5       49.31      126.17     19.03 o
   3   5   5      911.75      980.58     28.56 o
   4   5   5     3048.69     2810.71     50.42 o
   5   5   5       48.93      106.79     22.69 o
   6   5   5      541.78      535.08     24.47 o
   7   5   5      694.15      663.98     26.68 o
   8   5   5      197.53      258.66     28.38 o
   9   5   5     1415.70     1498.26     50.26 o
  10   5   5        1.78      -28.60     28.60 o
  11   5   5      130.73      108.78     34.77 o
  12   5   5      161.11       68.29     46.70 o
  13   5   5      398.84      723.17     72.63 o
  14   5   5       53.49      -33.65     49.04 o
  15   5   5      179.72      162.44     57.74 o
  16   5   5       37.48      -17.55     80.10 o
  17   5   5       38.44       45.98     79.69 o
  18   5   5        0.13      -88.00     88.00 o
   0   6   5     3019.68     3152.30     77.00 o
   1   6   5    12057.71    11797.60    115.39 o
   2   6   5     1377.39     1445.18     50.61 o
   3   6   5     4588.00     4133.46     63.89 o
   4   6   5      828.24      885.10     30.49 o
   5   6   5     2604.03     2186.92     58.06 o
   6   6   5     2349.34     2300.50     58.07 o
   7   6   5    30199.70    30685.24    259.91 o
   8   6   5       75.68      139.90     26.46 o
   9   6   5     1784.78     1791.25     45.71 o
  10   6   5      125.16       43.68     28.76 o
  11   6   5     4175.23     4102.44     75.15 o
  12   6   5     1092.40     1009.34     58.63 o
  13   6   5       31.97       35.04     53.26 o
  14   6   5       12.41       39.89     77.06 o
  15   6   5     4946.68     5223.64    150.14 o
  16   6   5      153.53       79.68     78.31 o
  17   6   5        3.85      -20.89     82.15 o
  18   6   5       28.56      -37.57    101.64 o
   1   7   5        1.76       12.32     23.42 o
   2   7   5       11.77       55.46     24.70 o
   3   7   5      473.87      509.21     32.49 o
   4   7   5       25.35      -26.06     26.06 o
   5   7   5      422.97      521.78     29.42 o
   6   7   5      486.51      494.36     33.30 o
   7   7   5      863.14      873.76     46.52 o
   8   7   5      117.77      163.13     36.31 o
   9   7   5        1.84      250.48     33.68 o
  10   7   5        4.43      -33.62     33.62 o
  11   7   5        6.78      -35.18     43.02 o
  12   7   5      158.07       47.97     58.82 o
  13   7   5      131.44      519.81     68.99 o
  14   7   5       51.22      109.25     85.94 o
  15   7   5       53.25      126.92     99.33 o
  16   7   5        3.34      -73.15     87.62 o
  17   7   5       13.74      -94.10     94.10 o
   0   8   5       47.36       28.41     39.30 o
   1   8   5    21296.77    21794.28    199.74 o
   2   8   5     3439.21     3238.74     79.51 o
   3   8   5    17573.83    18563.24    168.26 o
   4   8   5     1538.93     1809.04     54.41 o
   5   8   5     6030.08     6225.64     87.42 o
   6   8   5     1897.17     1786.22     50.89 o
   7   8   5    27565.28    27638.32    265.40 o
   8   8   5       10.21        5.63     34.99 o
   9   8   5      424.76      463.15     40.27 o
  10   8   5      120.09       40.03     36.76 o
  11   8   5     4519.87     4557.37     98.69 o
  12   8   5      159.02      177.77     56.72 o
  13   8   5       16.78       17.42     73.92 o
  14   8   5        9.36       33.70     84.32 o
  15   8   5     3615.15     3855.52    157.25 o
  16   8   5       62.04      -33.87     95.00 o
  17   8   5       58.87     -100.23    100.23 o
   1   9   5     6148.20     6333.52     83.66 o
   2   9   5     2142.82     2321.66     58.27 o
   3   9   5     4612.99     4779.27     76.86 o
   4   9   5      339.66      365.65     39.55 o
   5   9   5    13001.19    13290.40    145.43 o
   6   9   5     1094.77     1196.93     58.10 o
   7   9   5     1240.92     1388.35     49.08 o
   8   9   5        6.40      -27.01     36.33 o
   9   9   5     4016.90     4030.13     82.26 o
  10   9   5      554.12      572.30     42.72 o
  11   9   5        0.13      -51.44     51.44 o
  12   9   5       42.34       -9.60     65.46 o
  13   9   5     3260.85     4012.88    149.27 o
  14   9   5       51.35      173.82     87.16 o
  15   9   5       14.38       89.43     92.87 o
  16   9   5       20.21      -68.02    156.42 o
   0  10   5     1017.72     1020.83     68.82 o
   1  10   5     5127.66     5289.57     82.84 o
   2  10   5      729.29      753.99     38.95 o
   3  10   5     5476.20     5464.50     85.21 o
   4  10   5        5.25       -9.53     32.79 o
   5  10   5     1901.98     1857.56     58.43 o
   6  10   5       17.17      -35.14     35.14 o
   7  10   5     7978.60     8245.60    113.15 o
   8  10   5       16.94      -10.76     38.00 o
   9  10   5       17.72       60.10     42.61 o
  10  10   5       24.61      -43.76     43.76 o
  11  10   5     2214.23     2483.84     89.27 o
  12  10   5       26.27      -32.57     65.71 o
  13  10   5       64.80      201.36     84.05 o
  14  10   5       75.00      160.59     90.36 o
  15  10   5     1445.30     1859.30    120.08 o
  16  10   5       86.34      -28.51    107.07 o
   1  11   5     8295.49     8462.14    118.59 o
   2  11   5      171.03      175.63     35.64 o
   3  11   5     2514.14     2382.93     64.88 o
   4  11   5       17.21      -20.23     34.70 o
   5  11   5     6102.11     6253.66     95.50 o
   6  11   5       28.90       -6.70     43.75 o
   7  11   5     2488.92     2473.59     78.15 o
   8  11   5      172.35      119.11     45.17 o
   9  11   5     3586.94     3953.46    100.85 o
  10  11   5      170.08      105.42     47.40 o
  11  11   5       50.68       13.14     60.66 o
  12  11   5      239.94       95.39     71.95 o
  13  11   5     2208.17     2327.82    117.92 o
  14  11   5        5.35      -58.08     94.65 o
  15  11   5       73.30       10.23    103.12 o
   0  12   5      451.12      553.88     66.57 o
   1  12   5       16.68      -17.07     40.61 o
   2  12   5       35.86      -40.24     40.24 o
   3  12   5      372.30      299.68     40.53 o
   4  12   5      343.88      381.05     43.55 o
   5  12   5      441.87      581.34     53.18 o
   6  12   5      499.06      336.63     45.57 o
   7  12   5      468.89      479.38     48.40 o
   8  12   5      445.84      550.43     51.94 o
   9  12   5      172.97      129.76     49.79 o
  10  12   5      143.23      -22.91     50.09 o
  11  12   5        3.27       40.59     65.35 o
  12  12   5       59.49        3.48     75.53 o
  13  12   5        6.89      -35.64     94.45 o
  14  12   5        3.28      165.71    103.40 o
   1  13   5     6102.73     6191.71    111.08 o
   2  13   5       15.64       -0.48     46.82 o
   3  13   5     1203.93     1341.30     63.36 o
   4  13   5      464.17      316.08     52.23 o
   5  13   5     6701.05     6702.31    120.81 o
   6  13   5      300.42      407.30     49.29 o
   7  13   5      693.19      682.18     54.72 o
   8  13   5       11.94      -34.70     49.85 o
   9  13   5     4444.46     4504.31    105.24 o
  10  13   5       94.41       61.92     62.22 o
  11  13   5        7.59      -68.46     68.46 o
  12  13   5       85.43      -10.44     86.76 o
  13  13   5     2813.09     2795.31    135.55 o
   0  14   5      453.27      755.81     93.53 o
   1  14   5     3471.16     3637.07    112.53 o
   2  14   5        0.17      -22.75     51.34 o
   3  14   5     1205.11     1144.92     67.06 o
   4  14   5      424.49      433.45     57.59 o
   5  14   5      427.90      389.82     58.38 o
   6  14   5      388.50      272.51     59.47 o
   7  14   5     1159.79     1374.48     81.80 o
   8  14   5        0.11      100.18     55.16 o
   9  14   5      770.76      783.53     63.52 o
  10  14   5        0.04      -76.19     76.19 o
  11  14   5      341.75      354.55     78.40 o
  12  14   5       53.70      148.25    101.02 o
   1  15   5     5271.14     5227.66    132.55 o
   2  15   5        8.57       57.64     63.84 o
   3  15   5     1610.98     1616.89     84.18 o
   4  15   5       61.67       -0.64     68.35 o
   5  15   5     3908.42     4039.00    113.49 o
   6  15   5       51.58       18.72     62.79 o
   7  15   5     1143.50     1318.61     78.26 o
   8  15   5      223.64      252.46     66.56 o
   9  15   5     2347.53     2328.95     96.10 o
  10  15   5       68.18       12.29     79.37 o
  11  15   5        5.01      -17.79     95.10 o
   0  16   5       77.41      112.39     94.16 o
   1  16   5     2396.52     2439.37    106.05 o
   2  16   5       49.68      -50.87     74.68 o
   3  16   5     1707.98     1702.13     89.00 o
   4  16   5      173.60      225.10     72.61 o
   5  16   5       97.41      -55.90     70.81 o
   6  16   5       46.22        7.23     71.94 o
   7  16   5     2766.93     2598.31    189.67 o
   8  16   5       28.84       29.66     71.58 o
   9  16   5      330.15      291.03     77.29 o
   1  17   5      490.87      434.26     76.08 o
   2  17   5       30.33        1.64     72.57 o
   3  17   5       24.04      -23.73     73.38 o
   4  17   5       32.41      -53.15     79.11 o
   5  17   5      417.72      314.53     81.39 o
   6  17   5       80.77       48.52     84.56 o
   7  17   5       53.65       88.50     99.42 o
   0  18   5       27.17      142.47    113.17 o
   1  18   5     1780.95     1670.16     99.50 o
   2  18   5       52.70      -37.01     88.84 o
   3  18   5     1066.74      965.93    109.27 o
   4  18   5        4.11     -108.36    117.63 o
   0   0   6   137532.00   140641.42   2203.60 o
   1   0   6    10433.28    11040.93    271.07 o
   2   0   6     5066.07     5001.29     82.44 o
   3   0   6    12628.68    13089.24    165.20 o
   4   0   6    18365.12    16546.62    203.81 o
   5   0   6    25215.10    23553.06    281.78 o
   6   0   6     2380.44     2441.40     72.22 o
   7   0   6    19104.49    20152.52    229.93 o
   8   0   6    24086.51    23249.75    263.04 o
   9   0   6      110.14       22.58     33.97 o
  10   0   6      331.27      324.05     39.15 o
  11   0   6     2747.37     2658.24     86.83 o
  12   0   6     2490.56     2491.59    107.23 o
  13   0   6     1845.52     2159.51    157.91 o
  14   0   6     1654.45     1410.15    109.78 o
  15   0   6     2064.53     1837.31    109.75 o
  16   0   6     1695.74     2098.94    107.00 o
  17   0   6      221.25      274.75     84.25 o
  18   0   6      676.61      781.23    115.62 o
   1   1   6     2774.91     2914.13     41.73 o
   2   1   6     2706.75     2584.36     42.16 o
   3   1   6        7.91      -15.91     16.03 o
   4   1   6      369.27      301.21     26.16 o
   5   1   6      146.85      132.16     19.00 o
   6   1   6      869.61      938.18     28.08 o
   7   1   6      480.23      403.36     30.65 o
   8   1   6      191.58      110.44     22.93 o
   9   1   6     1531.70     1698.97     41.48 o
  10   1   6     1305.20     1442.49     38.96 o
  11   1   6       33.80      -38.18     39.04 o
  12   1   6      244.07      287.79     41.91 o
  13   1   6      838.10      932.20     50.40 o
  14   1   6      628.84      675.65     50.99 o
  15   1   6        1.89      -48.09     48.09 o
  16   1   6       37.53      114.68     54.51 o
  17   1   6       60.43       28.40     59.72 o
  18   1   6       41.71       93.93     66.02 o
   0   2   6    33822.54    33422.60    384.42 o
   1   2   6      352.52      278.19     22.01 o
   2   2   6     4667.37     3986.93     50.28 o
   3   2   6     5508.14     5565.69     59.01 o
   4   2   6    19336.21    19591.97    160.72 o
   5   2   6    10547.58    10502.43     96.43 o
   6   2   6    11655.28    11433.44    101.79 o
   7   2   6    16237.67    16017.03    135.51 o
   8   2   6    15761.45    15605.97    145.10 o
   9   2   6      762.67      709.24     32.34 o
  10   2   6      806.38      901.32     35.01 o
  11   2   6     1920.04     1836.48     54.56 o
  12   2   6     1499.34     1457.36     59.08 o
  13   2   6     1671.53     1775.29     88.61 o
  14   2   6     2168.36     2098.30     67.64 o
  15   2   6     2562.05     2531.55     79.74 o
  16   2   6      879.97      643.30     59.07 o
  17   2   6       70.31       57.18     57.33 o
  18   2   6      328.78      342.52     69.62 o
   1   3   6     6000.07     6560.94     72.35 o
   2   3   6    18886.65    18851.80    153.65 o
   3   3   6     6376.79     5944.87     65.48 o
   4   3   6      879.79      991.00     26.44 o
   5   3   6     7972.04     8794.48     89.33 o
   6   3   6     7494.33     7268.86     89.51 o
   7   3   6     1827.34     2037.97     49.50 o
   8   3   6      412.06      441.45     28.98 o
   9   3   6     2615.14     2627.21     57.13 o
  10   3   6     2019.68     1933.82     52.09 o
  11   3   6      407.94      290.34     41.90 o
  12   3   6     2163.24     1957.13     72.29 o
  13   3   6     3607.67     3941.01     99.77 o
  14   3   6      432.62      504.02     56.71 o
  15   3   6        6.56       21.71     56.43 o
  16   3   6      120.34       63.39     61.22 o
  17   3   6      146.83      109.15     62.48 o
  18   3   6        1.66      -58.15     70.12 o
   0   4   6    15977.09    17340.75    232.99 o
   1   4   6       70.19      116.96     19.14 o
   2   4   6      104.70      120.39     17.90 o
   3   4   6     4545.37     3794.90     53.97 o
   4   4   6     4717.51     4229.52     60.11 o
   5   4   6     2801.41     2577.17     50.97 o
   6   4   6     1127.99     1179.78     38.49 o
   7   4   6     3974.65     4432.06     64.78 o
   8   4   6     6635.18     6111.90     77.49 o
   9   4   6     1237.69     1359.16     44.75 o
  10   4   6       38.25      -20.16     29.35 o
  11   4   6      107.32       22.47     36.91 o
  12   4   6       99.76       64.30     47.24 o
  13   4   6       51.43      111.62     49.51 o
  14   4   6      475.99      693.95     60.36 o
  15   4   6      608.79      610.46     63.71 o
  16   4   6      184.28      207.95     69.58 o
  17   4   6      107.61      -29.46     79.37 o
  18   4   6      157.50       90.33     88.39 o
   1   5   6     7854.05     7073.97     83.37 o
   2   5   6     5294.92     4562.67     83.82 o
   3   5   6      819.05      856.29     36.43 o
   4   5   6     1128.20     1283.49     36.44 o
   5   5   6     1998.83     1898.11     49.64 o
   6   5   6     7736.95     7095.54     85.89 o
   7   5   6     2487.36     2634.08     88.91 o
   8   5   6       21.37      -10.04     29.04 o
   9   5   6     2322.99     2415.72     60.82 o
  10   5   6     2522.16     2571.43     59.55 o
  11   5   6      171.46      105.19     39.28 o
  12   5   6     3081.36     2742.20     88.53 o
  13   5   6     2083.05     1969.45    140.07 o
  14   5   6     1271.55     1347.69     76.74 o
  15   5   6       17.71      -14.86     69.09 o
  16   5   6      188.07      233.27     76.56 o
  17   5   6       83.64       59.24     81.68 o
  18   5   6       82.57       -5.88     89.04 o
   0   6   6     1331.47     1413.35     58.88 o
   1   6   6      145.70      174.55     21.77 o
   2   6   6      105.40      155.38     22.74 o
   3   6   6     1081.56     1273.25     46.62 o
   4   6   6      273.15      273.58     29.13 o
   5   6   6     1368.52     1444.89     42.74 o
   6   6   6     1296.91     1287.72     42.36 o
   7   6   6     1824.52     1915.55     54.00 o
   8   6   6       50.87      186.92     33.37 o
   9   6   6      340.37      275.61     32.61 o
  10   6   6      329.39      255.81     35.79 o
  11   6   6        9.61       10.89     43.61 o
  12   6   6        5.01      -38.15     56.53 o
  13   6   6       45.21      -57.47     60.73 o
  14   6   6       67.71      106.82     68.28 o
  15   6   6      115.73      118.12     73.73 o
  16   6   6        0.00       30.67     77.30 o
  17   6   6        9.91      -85.74     85.74 o
   1   7   6    23982.23    24165.09    227.00 o
   2   7   6    41099.11    41394.29    373.97 o
   3   7   6      916.72      966.41     40.96 o
   4   7   6     3013.14     3146.50     65.05 o
   5   7   6     8644.35     8969.94    109.10 o
   6   7   6    21400.15    20899.77    207.61 o
   7   7   6     3204.75     3360.69     72.88 o
   8   7   6      398.91      453.16     50.55 o
   9   7   6     7036.48     6899.24     96.75 o
  10   7   6     4119.38     3943.89     75.56 o
  11   7   6       82.09       -7.13     45.86 o
  12   7   6     2658.49     2374.87    113.48 o
  13   7   6     3186.99     3115.88    151.75 o
  14   7   6     1883.44     1937.72     92.01 o
  15   7   6       67.17       97.74     74.09 o
  16   7   6      313.62      239.83     90.89 o
  17   7   6      231.20       93.45     98.16 o
   0   8   6     6479.25     6053.79    118.11 o
   1   8   6     1404.79     1625.48     58.14 o
   2   8   6       14.28       44.72     28.72 o
   3   8   6     3367.96     3309.65     67.10 o
   4   8   6     1737.69     2025.94     67.09 o
   5   8   6      978.85     1028.03     65.23 o
   6   8   6     2437.21     2384.78     60.04 o
   7   8   6     1072.70     1257.78     44.61 o
   8   8   6     2845.48     3156.04     81.09 o
   9   8   6        6.90       11.07     37.41 o
  10   8   6       22.52       10.30     37.91 o
  11   8   6      734.10      620.75     53.34 o
  12   8   6      210.35      163.39     57.50 o
  13   8   6        1.93       -7.93     66.40 o
  14   8   6      505.13      519.44     87.01 o
  15   8   6      145.07      281.08     89.45 o
  16   8   6      297.67      442.17     98.72 o
   1   9   6    10040.41    10557.22    123.37 o
   2   9   6    13173.98    13274.31    138.50 o
   3   9   6        1.96        1.47     29.05 o
   4   9   6      942.58      984.38     38.51 o
   5   9   6      935.09      983.95     41.36 o
   6   9   6     6939.76     7099.77     96.24 o
   7   9   6      800.22      924.09     46.07 o
   8   9   6      755.73      715.03     41.66 o
   9   9   6     3433.08     3651.18     80.04 o
  10   9   6     2383.58     2418.33     86.97 o
  11   9   6        5.41      -36.24     54.99 o
  12   9   6     2209.56     2258.16    120.66 o
  13   9   6     1944.84     2073.49    110.40 o
  14   9   6      532.47      563.31     92.02 o
  15   9   6       53.91      -11.54     96.07 o
  16   9   6      156.18       77.18    101.00 o
   0  10   6    14988.91    13960.69    265.40 o
   1  10   6     1908.42     2313.90     66.54 o
   2  10   6     1159.04     1045.87     47.51 o
   3  10   6     5594.74     5779.18    125.13 o
   4  10   6     3555.56     3443.26     74.43 o
   5  10   6     2672.71     2540.07     72.14 o
   6  10   6     3030.23     3112.21     75.11 o
   7  10   6     2603.17     2676.27     74.21 o
   8  10   6     5315.73     5386.00     92.88 o
   9  10   6      126.83      171.11     41.71 o
  10  10   6      229.71      169.47     48.15 o
  11  10   6     1784.23     1737.95     77.94 o
  12  10   6      311.57      392.18     73.33 o
  13  10   6      278.34      268.69     89.95 o
  14  10   6      931.71      770.19     97.52 o
  15  10   6      439.96      343.11     99.43 o
   1  11   6     3890.64     4086.72     91.28 o
   2  11   6     2728.04     3156.35     76.23 o
   3  11   6        0.23      -10.66     35.37 o
   4  11   6      132.73       66.46     37.33 o
   5  11   6       91.96       79.70     38.36 o
   6  11   6     1440.38     1382.89     51.20 o
   7  11   6      958.83      992.74     52.45 o
   8  11   6      183.98       55.24     44.58 o
   9  11   6      721.49      943.77     55.03 o
  10  11   6      543.92      485.49     52.60 o
  11  11   6       14.85      -61.89     61.89 o
  12  11   6      194.88      115.73     75.90 o
  13  11   6      302.48      154.98     91.20 o
  14  11   6      161.23      190.12     96.27 o
   0  12   6     8339.69     8732.26    189.98 o
   1  12   6      506.07      583.93     49.50 o
   2  12   6      825.05      767.68     50.68 o
   3  12   6     1910.61     1982.59     69.40 o
   4  12   6     1238.61     1197.40     52.12 o
   5  12   6     1495.66     1402.39     55.49 o
   6  12   6     1412.06     1459.68     60.15 o
   7  12   6     2101.41     2205.26     89.85 o
   8  12   6     3075.15     2872.26     83.32 o
   9  12   6       25.82       14.67     48.34 o
  10  12   6       83.30      -16.61     56.53 o
  11  12   6      993.68     1165.85    109.48 o
  12  12   6      151.78      158.80     80.37 o
  13  12   6      219.33      170.90     96.27 o
  14  12   6      436.07      241.62    104.90 o
   1  13   6        2.00       21.16     45.30 o
   2  13   6       64.80       89.91     49.59 o
   3  13   6      768.79      777.29     59.19 o
   4  13   6        6.38      -50.55     50.55 o
   5  13   6       80.67       51.63     54.87 o
   6  13   6      246.61      378.42     52.90 o
   7  13   6       17.55       56.64     51.83 o
   8  13   6        0.03      -46.90     50.40 o
   9  13   6       54.25      106.14     54.35 o
  10  13   6       41.32      -24.01     60.56 o
  11  13   6       31.50      -59.43     69.10 o
  12  13   6       11.50       21.02     84.12 o
  13  13   6        2.57      231.99    103.24 o
   0  14   6    10007.77    10177.20    255.81 o
   1  14   6     1310.13     1466.70     85.37 o
   2  14   6       32.12      -52.83     52.83 o
   3  14   6     2743.59     2738.86     97.56 o
   4  14   6     5174.06     5334.78    122.45 o
   5  14   6     1329.87     1542.56     73.52 o
   6  14   6     1767.10     1613.64     75.21 o
   7  14   6     3149.75     3057.41    106.34 o
   8  14   6     3297.17     3269.62    107.92 o
   9  14   6        4.46      -28.61     58.27 o
  10  14   6      275.00      230.92     70.37 o
  11  14   6     1048.91      961.59     89.79 o
  12  14   6      478.26      540.13    106.82 o
   1  15   6      879.33      937.45     74.50 o
   2  15   6     2469.63     2504.83    103.26 o
   3  15   6     1307.93     1244.15     80.81 o
   4  15   6      371.54      294.67     61.23 o
   5  15   6     1191.39     1260.15     74.09 o
   6  15   6     1452.15     1449.58     78.29 o
   7  15   6      265.97      122.26     65.55 o
   8  15   6      115.02       27.93     66.82 o
   9  15   6      632.55      563.30     75.65 o
  10  15   6      273.11      254.49     83.67 o
   0  16   6     1126.12      805.52    108.73 o
   1  16   6      274.95      279.72     70.64 o
   2  16   6        2.53      -65.97     65.97 o
   3  16   6      354.80      179.74     72.84 o
   4  16   6     1209.02     1244.12     87.38 o
   5  16   6      265.00      101.83     72.47 o
   6  16   6      145.62       46.99     74.17 o
   7  16   6      690.47      743.63     82.09 o
   8  16   6      856.01      788.43     80.33 o
   9  16   6       17.24      -81.99     81.99 o
   1  17   6      471.05      409.87     90.11 o
   2  17   6     1364.65     1194.75     89.83 o
   3  17   6       99.12       97.88     76.61 o
   4  17   6      108.00      -74.95     74.95 o
   5  17   6      628.69      632.68     91.41 o
   6  17   6     1389.40     1346.41     93.68 o
   0  18   6      111.69      120.88    114.85 o
   1  18   6       30.55      -35.34     79.10 o
   2  18   6       22.85      -80.02     80.02 o
   3  18   6        5.03      -74.46     80.97 o
   1   1   7      686.05      844.36     29.84 o
   2   1   7    74445.68    75022.30    595.35 o
   3   1   7     4019.80     4273.25     66.00 o
   4   1   7       24.12       83.46     20.40 o
   5   1   7     5303.24     5010.32     64.04 o
   6   1   7    38604.91    36979.53    304.91 o
   7   1   7       97.78      176.14     24.50 o
   8   1   7     4535.29     4576.42     64.50 o
   9   1   7      128.51      159.95     27.60 o
  10   1   7     6847.97     6452.54     80.32 o
  11   1   7      537.52      500.73     37.71 o
  12   1   7     1412.10     1315.23     66.02 o
  13   1   7      151.38      139.66     45.53 o
  14   1   7     3626.96     3692.71     90.90 o
  15   1   7      109.82      -15.78     51.59 o
  16   1   7     1265.90     1244.93     66.28 o
  17   1   7      202.51      147.24     61.40 o
  18   1   7      214.83      372.12     69.03 o
   0   2   7    39468.02    39402.45    415.96 o
   1   2   7     1395.92     1345.19     53.99 o
   2   2   7     1715.78     1606.88     37.05 o
   3   2   7      367.03      406.76     22.08 o
   4   2   7     8250.13     8198.29     85.17 o
   5   2   7     1458.96     1199.09     35.49 o
   6   2   7      824.64      878.77     28.95 o
   7   2   7     1433.62     1496.34     39.17 o
   8   2   7     5879.67     6128.33     75.51 o
   9   2   7      935.73      843.65     33.12 o
  10   2   7     2021.54     2011.36     51.32 o
  11   2   7        0.44       14.87     33.81 o
  12   2   7     1689.17     1557.79     80.88 o
  13   2   7      678.92      619.65     50.78 o
  14   2   7      528.64      674.96     53.22 o
  15   2   7       22.94       58.63     51.03 o
  16   2   7      237.61      139.36     58.66 o
  17   2   7        1.71       -6.73     62.92 o
  18   2   7      261.05      243.97     79.39 o
   1   3   7      774.18     1042.47     31.65 o
   2   3   7    16037.94    15985.13    147.94 o
   3   3   7     5626.32     5810.22     71.56 o
   4   3   7      748.69      858.52     30.16 o
   5   3   7     6317.77     6318.89     70.32 o
   6   3   7    23438.16    22512.97    181.25 o
   7   3   7      322.47      350.17     26.52 o
   8   3   7     2823.72     2814.11     54.12 o
   9   3   7     1150.20     1198.02     38.75 o
  10   3   7     3231.21     3331.62     68.38 o
  11   3   7       10.70      -34.57     34.57 o
  12   3   7     1387.35     1319.99     70.39 o
  13   3   7      247.50      363.29     49.25 o
  14   3   7     1882.28     1939.28     68.58 o
  15   3   7      292.41      216.20     54.53 o
  16   3   7      728.73      696.98     61.52 o
  17   3   7      151.75      185.12     66.00 o
  18   3   7      131.77      156.40     83.69 o
   0   4   7    22632.70    21544.71    285.99 o
   1   4   7     4530.70     4724.24     80.21 o
   2   4   7      106.71      126.06     21.47 o
   3   4   7      282.48      424.45     22.73 o
   4   4   7    10851.38    10210.84     97.27 o
   5   4   7     4189.20     4368.80     59.84 o
   6   4   7      321.68      443.81     32.07 o
   7   4   7     1237.66     1179.64     35.94 o
   8   4   7    10037.14    10053.05    107.78 o
   9   4   7     1693.77     1661.29     47.72 o
  10   4   7     1333.35     1357.05     42.76 o
  11   4   7      116.64       -8.47     36.30 o
  12   4   7     1988.41     1986.14     73.47 o
  13   4   7     1294.64     1199.12     63.88 o
  14   4   7     1136.95     1142.97     67.18 o
  15   4   7      131.28      124.83     64.78 o
  16   4   7      205.29      352.66     72.05 o
  17   4   7       45.59       10.13     71.71 o
   1   5   7     1400.42     1473.49     43.86 o
   2   5   7     2922.26     3009.83     49.01 o
   3   5   7     1655.17     1578.64     39.38 o
   4   5   7       58.61       31.46     23.08 o
   5   5   7     1836.49     1635.23     44.61 o
   6   5   7     3992.98     3787.20     66.58 o
   7   5   7      700.27      783.84     36.67 o
   8   5   7      437.72      413.39     32.53 o
   9   5   7       11.90       23.74     31.61 o
  10   5   7        4.35       48.09     33.91 o
  11   5   7        9.17      -35.78     35.78 o
  12   5   7       28.59       77.59     48.96 o
  13   5   7       20.96        9.80     62.94 o
  14   5   7      298.86      249.57     71.10 o
  15   5   7        1.23       -2.92     73.55 o
  16   5   7      197.17      244.06     81.42 o
  17   5   7       20.49      -57.74     86.29 o
   0   6   7    65333.53    65521.79    810.60 o
   1   6   7    15179.02    15560.81    195.51 o
   2   6   7      946.79      958.93     46.41 o
   3   6   7      201.78      353.98     27.67 o
   4   6   7    19066.86    18151.89    171.00 o
   5   6   7     2612.77     2558.41     55.79 o
   6   6   7      863.71      989.84     41.18 o
   7   6   7     2209.38     2059.63     68.13 o
   8   6   7    17644.91    17503.49    172.75 o
   9   6   7     2772.17     2663.00     67.55 o
  10   6   7     1170.31     1094.95     44.53 o
  11   6   7      776.49      704.21     49.03 o
  12   6   7     3465.40     3388.30    102.18 o
  13   6   7      836.35      744.71     72.45 o
  14   6   7     1610.45     1587.91     87.96 o
  15   6   7      277.79      202.10     74.58 o
  16   6   7      778.43      925.37     87.58 o
  17   6   7       98.07       41.44     86.55 o
   1   7   7     1769.68     2317.33     58.52 o
   2   7   7      127.92      178.87     27.19 o
   3   7   7      380.94      387.00     30.27 o
   4   7   7      153.21      130.39     29.04 o
   5   7   7      780.89      740.38     36.02 o
   6   7   7      136.67      257.57     34.41 o
   7   7   7       88.90      100.24     43.00 o
   8   7   7      167.73      348.06     40.20 o
   9   7   7       66.50       50.35     38.93 o
  10   7   7      232.07      299.41     40.98 o
  11   7   7        7.64      -40.81     40.81 o
  12   7   7       24.10        7.49     65.41 o
  13   7   7       71.09       87.04     68.10 o
  14   7   7       12.32       89.44     72.60 o
  15   7   7        1.28       61.24     76.77 o
  16   7   7        2.27      111.56    116.04 o
   0   8   7    53443.55    56480.48    708.74 o
   1   8   7     5871.03     6453.34     90.44 o
   2   8   7       15.71       30.20     30.75 o
   3   8   7      136.20      105.49     33.13 o
   4   8   7    19354.88    20080.06    202.11 o
   5   8   7     1105.72     1161.74     45.28 o
   6   8   7     3076.20     3159.66     78.61 o
   7   8   7      613.90      679.54     41.95 o
   8   8   7    12532.51    12536.35    139.61 o
   9   8   7     2860.21     2889.39     71.93 o
  10   8   7     1409.00     1374.23     49.30 o
  11   8   7      367.81      367.96     53.09 o
  12   8   7     3103.21     3156.95    106.64 o
  13   8   7      714.28      585.71     76.15 o
  14   8   7     1824.43     1857.36    106.91 o
  15   8   7       19.48        1.52     87.70 o
  16   8   7      244.50      188.71    100.03 o
   1   9   7     1634.05     1899.79     65.15 o
   2   9   7    17423.89    17180.00    188.99 o
   3   9   7       27.59       56.93     34.95 o
   4   9   7     1723.50     1661.30     53.50 o
   5   9   7     1702.91     1605.11     50.24 o
   6   9   7     9785.99    10101.63    120.34 o
   7   9   7       26.29       -1.23     36.81 o
   8   9   7     1026.78     1174.80     72.53 o
   9   9   7      629.88      668.59     46.54 o
  10   9   7     3032.97     3037.08     79.93 o
  11   9   7      250.74      149.25     54.46 o
  12   9   7     1619.11     1471.29     83.68 o
  13   9   7      443.78      419.88     87.30 o
  14   9   7     1020.64     1085.81    100.61 o
  15   9   7       14.10       35.67     92.68 o
   0  10   7    10196.43    10579.45    164.25 o
   1  10   7      230.73      149.94     35.32 o
   2  10   7        8.45       25.58     33.67 o
   3  10   7       22.52        3.66     32.46 o
   4  10   7     1747.26     1597.43     47.89 o
   5  10   7      267.52      189.63     37.24 o
   6  10   7      329.26      338.02     39.55 o
   7  10   7       88.62      117.59     40.36 o
   8  10   7     3673.25     3754.67     83.06 o
   9  10   7     1052.86      982.99     53.23 o
  10  10   7      550.98      566.23     51.93 o
  11  10   7      509.22      490.93     63.24 o
  12  10   7      899.65      859.27     81.29 o
  13  10   7      145.13      170.98     87.54 o
  14  10   7      555.39      559.86     98.84 o
  15  10   7       50.85       34.39     99.28 o
   1  11   7      767.80      863.50     51.81 o
   2  11   7     4810.31     4749.44     90.65 o
   3  11   7      191.79      220.42     39.97 o
   4  11   7        1.46      -38.00     38.00 o
   5  11   7      186.08      199.46     40.45 o
   6  11   7     4327.54     4540.17     87.32 o
   7  11   7       52.12      -43.21     43.21 o
   8  11   7       92.08       50.63     46.24 o
   9  11   7      171.89      151.23     49.87 o
  10  11   7     1222.73     1371.85     67.16 o
  11  11   7       26.27      -62.37     62.37 o
  12  11   7      627.88      587.90     82.22 o
  13  11   7      120.34      120.75     92.37 o
  14  11   7      624.87      822.60    112.30 o
   0  12   7     3598.16     3676.84    143.44 o
   1  12   7        0.03       35.92     44.23 o
   2  12   7      154.43       80.07     45.04 o
   3  12   7      217.12      130.02     46.45 o
   4  12   7      775.52      736.99     48.09 o
   5  12   7       92.11       74.78     45.61 o
   6  12   7       29.13       11.99     48.05 o
   7  12   7      280.27      221.32     50.37 o
   8  12   7      233.86      223.48     50.97 o
   9  12   7        3.44      -50.07     50.07 o
  10  12   7        1.11      -57.82     57.82 o
  11  12   7      157.27      128.71     73.89 o
  12  12   7       24.01      -78.75     78.75 o
  13  12   7       59.00      140.16    100.37 o
   1  13   7       28.95       20.19     46.68 o
   2  13   7    11794.24    11804.16    162.89 o
   3  13   7      229.84      212.03     53.51 o
   4  13   7      751.13      586.78     59.68 o
   5  13   7      544.78      592.23     59.44 o
   6  13   7     7568.99     7344.47    138.52 o
   7  13   7        3.06      -33.39     53.12 o
   8  13   7     1239.75     1042.42     64.49 o
   9  13   7        0.33        5.86     57.31 o
  10  13   7     1689.39     1493.44     80.35 o
  11  13   7       41.57      -35.73     72.16 o
  12  13   7      829.83      906.69    110.46 o
   0  14   7     2738.48     2472.23    172.95 o
   1  14   7      141.17      186.68     55.70 o
   2  14   7       48.28        2.88     54.96 o
   3  14   7      132.29       76.22     56.04 o
   4  14   7     2235.32     2159.81     85.09 o
   5  14   7       96.45       20.51     57.00 o
   6  14   7      227.10      329.81     63.22 o
   7  14   7      342.59      489.25     65.72 o
   8  14   7      653.49      713.56     70.37 o
   9  14   7       27.13      -33.73     65.40 o
  10  14   7       19.64        9.40     70.93 o
  11  14   7       40.98      109.42     83.36 o
   1  15   7       28.12       80.64     64.48 o
   2  15   7     4454.20     4508.35    129.74 o
   3  15   7      703.84      557.22     66.28 o
   4  15   7       97.77       16.66     60.33 o
   5  15   7      723.28      808.68     71.11 o
   6  15   7     3786.71     3894.38    115.98 o
   7  15   7       28.97      -19.20     65.68 o
   8  15   7      359.51      300.92     71.14 o
   9  15   7      173.02       94.23     72.25 o
  10  15   7      953.54      911.22     96.38 o
   0  16   7     2449.88     2670.43    207.32 o
   1  16   7      393.65      168.81     70.73 o
   2  16   7        0.46      -67.87     67.87 o
   3  16   7       69.35      -39.95     70.74 o
   4  16   7     2011.82     2055.57     98.84 o
   5  16   7       29.63      -92.07     92.07 o
   6  16   7      505.29      470.18     73.38 o
   7  16   7      393.38      340.77     73.02 o
   8  16   7     1314.19     1420.67     89.84 o
   1  17   7        5.48       10.39     79.40 o
   2  17   7      804.24      570.50     81.26 o
   3  17   7       97.17      -69.68     75.79 o
   4  17   7        5.45       22.77     78.00 o
   5  17   7      263.71      214.06     83.51 o
   0   0   8    28160.60    29243.81    565.09 o
   1   0   8    32039.21    31180.57    336.75 o
   2   0   8    13353.59    13167.71    173.28 o
   3   0   8    16074.74    15165.71    194.63 o
   4   0   8     1755.89     1887.30     85.21 o
   5   0   8     1445.08     1706.92     64.16 o
   6   0   8     4320.19     4003.76     87.01 o
   7   0   8    20020.39    19195.20    245.18 o
   8   0   8     1280.20     1309.25     54.57 o
   9   0   8     3337.13     2905.62     88.11 o
  10   0   8     1653.06     1583.70     71.88 o
  11   0   8     4909.75     4452.71    110.79 o
  12   0   8     1849.51     1617.32     95.17 o
  13   0   8      373.46      280.23     68.70 o
  14   0   8       19.28      -41.92     68.34 o
  15   0   8     3006.29     2965.69    130.63 o
  16   0   8       38.83       76.64     80.43 o
  17   0   8       24.91      -41.44     88.02 o
  18   0   8       47.31       55.20     97.03 o
   1   1   8       18.98       21.26     20.14 o
   2   1   8      438.57      788.21     27.09 o
   3   1   8      688.33      643.39     26.45 o
   4   1   8       17.54        9.16     21.56 o
   5   1   8     4562.95     4466.42     63.57 o
   6   1   8      517.24      646.69     31.68 o
   7   1   8        0.85      -26.18     26.18 o
   8   1   8      854.11      824.49     33.51 o
   9   1   8      337.11      327.84     30.87 o
  10   1   8       20.90       26.04     30.63 o
  11   1   8       24.94      -36.54     36.54 o
  12   1   8       26.05      -23.50     43.94 o
  13   1   8      596.87      751.36     54.14 o
  14   1   8       17.80      -13.54     50.49 o
  15   1   8        0.01      -53.81     53.81 o
  16   1   8       53.63       99.80     59.68 o
  17   1   8       96.34      143.78     65.03 o
  18   1   8        7.75        0.37     70.48 o
   0   2   8    16006.43    16404.73    206.71 o
   1   2   8    25485.42    26744.89    224.95 o
   2   2   8     6143.84     6382.93     87.02 o
   3   2   8    20370.21    20242.94    176.27 o
   4   2   8     5561.38     5909.06     90.81 o
   5   2   8      305.12      321.89     25.84 o
   6   2   8      957.17      853.32     30.73 o
   7   2   8    24262.45    24583.81    214.66 o
   8   2   8     2648.46     2392.78     59.05 o
   9   2   8     2065.60     2133.87     53.42 o
  10   2   8     1351.17     1332.10     43.75 o
  11   2   8     8083.83     7778.49    104.41 o
  12   2   8     2125.52     1954.52     66.58 o
  13   2   8      222.24      114.00     49.24 o
  14   2   8      264.69      247.48     54.53 o
  15   2   8     2521.80     2587.11     92.48 o
  16   2   8       26.05      -58.32     58.32 o
  17   2   8        1.92      -34.43     68.63 o
   1   3   8    14566.18    14553.65    138.74 o
   2   3   8     3706.93     3849.97     59.56 o
   3   3   8     2552.05     2835.86     51.34 o
   4   3   8      682.21      650.60     29.78 o
   5   3   8    16592.77    16245.60    148.54 o
   6   3   8     2371.24     2531.38     51.20 o
   7   3   8     1155.91     1067.98     43.85 o
   8   3   8     1501.64     1441.86     40.64 o
   9   3   8     4675.13     4900.89     72.04 o
  10   3   8      812.43      881.47     37.45 o
  11   3   8      309.69      353.81     36.84 o
  12   3   8       96.53       40.48     43.71 o
  13   3   8     1852.19     1760.33     72.12 o
  14   3   8      228.98      177.92     53.49 o
  15   3   8        0.72      -57.98     57.98 o
  16   3   8      258.25      251.97     65.56 o
  17   3   8      266.63      226.86     77.65 o
   0   4   8     1516.33     1407.47     56.29 o
   1   4   8     5299.06     4778.12     66.04 o
   2   4   8     2186.57     2111.09     49.06 o
   3   4   8     1258.62     1336.05     38.86 o
   4   4   8      288.33      327.13     26.07 o
   5   4   8      582.96      581.63     30.34 o
   6   4   8      349.25      394.48     35.75 o
   7   4   8     4043.85     4177.87     62.26 o
   8   4   8      474.29      547.68     36.90 o
   9   4   8     1162.46     1149.72     38.88 o
  10   4   8       27.31       -6.52     31.59 o
  11   4   8     1804.89     1949.28     54.19 o
  12   4   8      348.75      321.06     47.28 o
  13   4   8        0.08       -4.85     50.82 o
  14   4   8       86.09      122.87     55.49 o
  15   4   8      543.96      628.88     69.88 o
  16   4   8        5.25      -33.33     67.61 o
  17   4   8       10.50      -74.04     74.04 o
   1   5   8     3264.99     3294.58     63.17 o
   2   5   8     7691.20     8053.28     91.91 o
   3   5   8     6458.27     6206.28     74.38 o
   4   5   8      444.52      369.41     26.68 o
   5   5   8    13226.94    12725.92    120.06 o
   6   5   8     7963.27     7732.51     87.89 o
   7   5   8      736.16      860.93     39.80 o
   8   5   8     1347.92     1181.47     43.63 o
   9   5   8     4734.13     4521.69     79.81 o
  10   5   8      647.16      705.70     42.23 o
  11   5   8       15.65       27.50     40.27 o
  12   5   8      141.76       38.17     54.70 o
  13   5   8     4690.44     4752.95    130.60 o
  14   5   8      325.50      265.60     71.78 o
  15   5   8      115.24      188.13     65.56 o
  16   5   8      484.68      528.24     72.76 o
  17   5   8      764.24      727.19     80.96 o
   0   6   8     5789.96     6582.95    129.42 o
   1   6   8       11.67       47.01     27.78 o
   2   6   8       34.47       77.07     23.82 o
   3   6   8       74.56       27.00     24.79 o
   4   6   8       18.08       30.17     26.08 o
   5   6   8      166.81      207.11     30.80 o
   6   6   8      235.54      250.02     36.62 o
   7   6   8        0.42      211.12     35.31 o
   8   6   8      219.09      201.03     48.50 o
   9   6   8        2.55       58.45     36.74 o
  10   6   8       95.64       34.91     39.98 o
  11   6   8      274.54      328.60     47.25 o
  12   6   8       63.16       -4.38     61.46 o
  13   6   8       63.04      -20.37     67.08 o
  14   6   8      115.90      115.15     72.05 o
  15   6   8       39.27      108.11     78.75 o
  16   6   8       17.91      -21.20     82.31 o
   1   7   8    15561.52    16281.83    167.77 o
   2   7   8     5087.34     5414.99     82.34 o
   3   7   8    13148.26    13013.87    134.80 o
   4   7   8        3.14      -30.07     30.07 o
   5   7   8    19867.57    19734.75    200.69 o
   6   7   8     5058.50     5192.44     78.88 o
   7   7   8     4180.16     4181.81     83.01 o
   8   7   8     2468.08     2460.21    122.37 o
   9   7   8     7648.90     7934.30    113.04 o
  10   7   8      109.22      -16.96     41.74 o
  11   7   8       93.77       90.37     46.84 o
  12   7   8       36.10      -28.28     58.47 o
  13   7   8     4879.04     4972.33    138.41 o
  14   7   8      575.61      535.42     78.59 o
  15   7   8      113.60      175.05     80.37 o
  16   7   8      506.35      554.51     90.93 o
   0   8   8      206.11      421.57     51.91 o
   1   8   8     6568.09     6911.40     96.62 o
   2   8   8     1508.66     1337.64     47.92 o
   3   8   8     3173.99     3283.13     68.15 o
   4   8   8     2168.73     2374.99     99.94 o
   5   8   8      340.30      362.93     39.16 o
   6   8   8        0.05      -34.99     37.90 o
   7   8   8     4758.80     4824.40     89.64 o
   8   8   8       11.56       97.58     41.51 o
   9   8   8      805.76      887.68     50.60 o
  10   8   8      330.31      252.95     44.11 o
  11   8   8     1837.76     2015.29     68.50 o
  12   8   8      178.68      142.47     62.84 o
  13   8   8        2.12       79.57     72.71 o
  14   8   8       13.74       58.45     78.15 o
  15   8   8      577.74      526.82    113.10 o
  16   8   8       32.96        8.65     99.12 o
   1   9   8     2959.29     2730.74     69.35 o
   2   9   8      833.24      844.52     47.12 o
   3   9   8     1642.80     1871.70     59.10 o
   4   9   8      668.22      618.37     43.08 o
   5   9   8     9556.23     9795.64    125.05 o
   6   9   8     2768.61     2822.83     75.39 o
   7   9   8      525.95      585.98     43.62 o
   8   9   8      820.82      780.61     45.65 o
   9   9   8     3578.46     3851.47     77.74 o
  10   9   8      185.67      191.00     45.11 o
  11   9   8       39.01      -13.89     54.01 o
  12   9   8       23.64       71.09     90.96 o
  13   9   8     1902.10     2258.69    112.79 o
  14   9   8      480.09      407.37     95.27 o
  15   9   8        0.12       58.75     98.12 o
   0  10   8     1409.46     1341.64     68.43 o
   1  10   8     5891.71     5934.11    100.56 o
   2  10   8      222.69      152.36     41.73 o
   3  10   8     2592.16     2495.52     72.89 o
   4  10   8     2955.80     2903.85     79.96 o
   5  10   8      163.49      185.21     38.59 o
   6  10   8      235.07      167.12     37.77 o
   7  10   8     5721.12     5646.51     91.40 o
   8  10   8      439.34      585.88     45.65 o
   9  10   8      518.01      566.61     48.99 o
  10  10   8      329.70      350.69     61.68 o
  11  10   8     1830.59     1649.67     82.19 o
  12  10   8      601.46      653.38     89.58 o
  13  10   8       81.19      -14.67     87.57 o
  14  10   8        7.06      -94.69     94.69 o
   1  11   8      236.14      105.99     41.12 o
   2  11   8       40.80       10.00     39.69 o
   3  11   8      466.30      410.38     40.35 o
   4  11   8      332.62      334.27     40.33 o
   5  11   8     1078.41     1188.12     51.39 o
   6  11   8      207.95      127.23     42.65 o
   7  11   8       93.65       32.20     44.50 o
   8  11   8      154.78      113.59     48.76 o
   9  11   8      388.77      382.33     53.86 o
  10  11   8      217.86       45.82     55.79 o
  11  11   8       15.87      -40.36     65.02 o
  12  11   8      214.86      215.03     77.70 o
  13  11   8      328.72      348.29     97.85 o
  14  11   8       51.80      105.19    102.74 o
   0  12   8     2243.43     2449.96    120.76 o
   1  12   8     2977.06     3015.95     89.21 o
   2  12   8      272.70      194.52     46.91 o
   3  12   8     1053.97     1167.50     58.05 o
   4  12   8     1709.28     1700.93     67.26 o
   5  12   8       52.66      -28.36     44.21 o
   6  12   8       58.86       30.32     49.84 o
   7  12   8     2133.35     2078.00     81.03 o
   8  12   8      594.42      571.65     58.47 o
   9  12   8      818.14      697.93     61.99 o
  10  12   8      273.81      217.33     67.40 o
  11  12   8      977.22      877.23     77.52 o
  12  12   8      639.19      710.47     88.71 o
  13  12   8       51.42       39.84    100.07 o
   1  13   8        1.54      -44.69     48.43 o
   2  13   8       79.61        4.89     48.95 o
   3  13   8        0.06      -31.02     53.44 o
   4  13   8        7.92      -53.48     53.48 o
   5  13   8       40.34      -35.08     55.25 o
   6  13   8      282.56      241.89     60.02 o
   7  13   8       91.15      117.00     67.80 o
   8  13   8       75.21      -36.84     57.07 o
   9  13   8       15.55       17.57     58.59 o
  10  13   8       36.12       -6.15     67.07 o
  11  13   8       24.34      -25.09     78.04 o
  12  13   8       14.84       18.39     93.61 o
   0  14   8     1115.92     1102.89     91.71 o
   1  14   8     4729.78     4620.40    117.82 o
   2  14   8      306.23      275.94     60.29 o
   3  14   8     3912.48     3676.85    109.48 o
   4  14   8      464.23      427.32     63.40 o
   5  14   8      544.84      323.03     62.62 o
   6  14   8        4.95      -61.57     61.57 o
   7  14   8     4497.99     4551.49    121.93 o
   8  14   8      277.32      347.22     68.54 o
   9  14   8      647.89      629.53     76.29 o
  10  14   8       97.59       16.04     77.56 o
   1  15   8     1385.15     1329.21     83.02 o
   2  15   8      489.83      578.11     73.25 o
   3  15   8      664.48      471.76     68.28 o
   4  15   8       34.49      -61.56     61.56 o
   5  15   8     1695.87     1652.43     83.62 o
   6  15   8       70.90       31.28     66.29 o
   7  15   8      393.48      303.45     71.84 o
   8  15   8        5.46      -70.12     70.12 o
   9  15   8      671.56      703.62     80.14 o
   0  16   8      785.39      854.14    175.50 o
   1  16   8      911.58      837.82     82.61 o
   2  16   8       30.89      -71.98     71.98 o
   3  16   8      946.21      952.07     85.23 o
   4  16   8      107.20      -10.94     74.01 o
   5  16   8      111.71      -69.08     77.49 o
   6  16   8       66.63       20.93     69.89 o
   7  16   8     1146.59     1186.14     85.62 o
   1  17   8      810.43      722.98     87.96 o
   2  17   8      341.67      298.52     80.06 o
   3  17   8      798.90      728.91     88.50 o
   4  17   8        0.56      -92.05     92.05 o
   1   1   9    20428.08    20262.63    170.01 o
   2   1   9     7334.35     7184.38     87.13 o
   3   1   9     6879.53     7082.52     81.51 o
   4   1   9     3561.06     3726.04     63.75 o
   5   1   9    19652.08    19804.75    177.52 o
   6   1   9     4749.69     4743.52     70.71 o
   7   1   9     3037.29     3243.73     63.29 o
   8   1   9      722.19      670.29     35.97 o
   9   1   9     8596.63     8296.62     99.25 o
  10   1   9     3133.39     3038.35     67.45 o
  11   1   9      156.08       89.59     39.43 o
  12   1   9     4721.43     4152.86     94.90 o
  13   1   9     5356.51     5297.36    107.26 o
  14   1   9      492.53      424.68     56.65 o
  15   1   9       52.68       57.97     56.16 o
  16   1   9        2.36        8.76     61.56 o
  17   1   9      796.69      868.10     76.86 o
   0   2   9     3521.30     4109.33     84.95 o
   1   2   9       33.92       88.39     22.83 o
   2   2   9     3092.11     2837.06     53.35 o
   3   2   9     3036.88     2765.53     53.39 o
   4   2   9     3729.27     3905.32     61.55 o
   5   2   9      386.06      441.91     29.82 o
   6   2   9     1182.84     1278.28     39.53 o
   7   2   9     3035.15     3525.44     65.23 o
   8   2   9     2880.35     2965.84     60.95 o
   9   2   9        1.44       64.22     35.96 o
  10   2   9       12.91      -32.38     32.38 o
  11   2   9     1140.86     1187.76     49.66 o
  12   2   9       43.43       17.06     46.69 o
  13   2   9       16.54      -49.35     49.35 o
  14   2   9      344.90      271.01     55.79 o
  15   2   9      442.67      644.77     85.01 o
  16   2   9       79.42       59.66     64.96 o
  17   2   9       34.52      -39.77     70.10 o
   1   3   9     8765.58     8735.63     92.24 o
   2   3   9    10673.04    10938.81    114.55 o
   3   3   9      388.66      472.09     29.12 o
   4   3   9     2012.72     1921.08     51.99 o
   5   3   9     3788.66     3740.28     62.40 o
   6   3   9     1562.58     1775.71     66.66 o
   7   3   9     1250.25     1365.80     46.05 o
   8   3   9      191.58      124.29     30.69 o
   9   3   9     4627.55     4759.53     73.65 o
  10   3   9     1817.69     1895.20     61.67 o
  11   3   9       61.67        0.01     38.25 o
  12   3   9     1474.12     1344.04     60.41 o
  13   3   9     2008.86     2042.34     75.26 o
  14   3   9      245.10      275.80     59.41 o
  15   3   9        5.52       32.57     61.25 o
  16   3   9        1.71      -25.62     66.26 o
  17   3   9      237.56      184.82     79.98 o
   0   4   9     1747.36     1539.74     57.69 o
   1   4   9     5748.44     5863.25     78.56 o
   2   4   9     3681.64     3533.18     62.20 o
   3   4   9    12318.76    11887.70    123.11 o
   4   4   9      263.42      200.96     27.76 o
   5   4   9     6099.30     5869.64     81.77 o
   6   4   9     3880.55     3621.60     64.95 o
   7   4   9     7342.78     7428.32     87.58 o
   8   4   9     1177.85     1118.75     39.14 o
   9   4   9       39.54      -23.92     33.16 o
  10   4   9       14.38      -34.99     34.99 o
  11   4   9     3332.98     3331.25     75.93 o
  12   4   9       27.29       53.84     50.65 o
  13   4   9      251.49      295.67     56.41 o
  14   4   9      312.44      305.28     65.29 o
  15   4   9      931.04      923.38     76.25 o
  16   4   9      385.47      473.75     94.22 o
  17   4   9       34.35       14.04     79.53 o
   1   5   9     1847.21     1829.90     53.78 o
   2   5   9     1324.19     1234.39     39.49 o
   3   5   9      237.98      191.55     29.66 o
   4   5   9      280.19      272.01     31.34 o
   5   5   9     1188.16     1325.78     38.79 o
   6   5   9        1.55      -20.66     30.04 o
   7   5   9      202.18      164.03     32.84 o
   8   5   9        0.32      -16.94     31.83 o
   9   5   9      980.27     1094.40     41.95 o
  10   5   9      244.91      181.42     36.00 o
  11   5   9       93.09       93.98     39.44 o
  12   5   9      664.27      612.97     60.27 o
  13   5   9      717.02      934.24     75.75 o
  14   5   9      163.35      243.30     63.73 o
  15   5   9        0.99       37.62     64.84 o
  16   5   9        9.43       70.13     74.75 o
   0   6   9     3623.74     3276.31     85.06 o
   1   6   9     7220.08     7436.78     97.85 o
   2   6   9     3743.07     3797.93     69.14 o
   3   6   9    12337.20    12866.11    133.86 o
   4   6   9     3982.15     3990.55     66.95 o
   5   6   9     5361.14     5361.69     77.12 o
   6   6   9     4748.50     4667.93     72.36 o
   7   6   9     8960.71     8792.39    100.35 o
   8   6   9     2755.80     2754.71     65.03 o
   9   6   9        1.53      -28.20     38.02 o
  10   6   9      245.33      168.72     43.70 o
  11   6   9     5845.98     5701.91    104.79 o
  12   6   9      188.22      259.41     82.74 o
  13   6   9      300.89      422.69     64.12 o
  14   6   9      502.81      531.63     69.09 o
  15   6   9     1866.94     1887.96     88.11 o
  16   6   9      456.21      297.06     77.10 o
   1   7   9        6.79       54.65     33.41 o
   2   7   9      243.30      169.93     34.78 o
   3   7   9     1733.99     1768.24     49.06 o
   4   7   9      163.12      124.59     30.96 o
   5   7   9     1288.84     1352.63     41.16 o
   6   7   9      327.51      410.70     39.40 o
   7   7   9        1.15        2.95     37.76 o
   8   7   9       54.16      -40.37     40.37 o
   9   7   9      144.30      251.44     43.93 o
  10   7   9        6.56       -1.87     42.80 o
  11   7   9      319.50      190.99     51.76 o
  12   7   9        6.53       39.49     68.61 o
  13   7   9      124.24      445.50     76.96 o
  14   7   9       19.77       12.97     77.28 o
  15   7   9       65.86       35.82     83.63 o
  16   7   9        5.63      -76.60     76.60 o
   0   8   9     7543.33     8210.21    154.39 o
   1   8   9     5917.26     6548.33     97.32 o
   2   8   9      659.40      638.65     40.86 o
   3   8   9    12950.97    12816.52    129.44 o
   4   8   9     8377.38     8247.13     99.50 o
   5   8   9     4622.52     4446.06    101.77 o
   6   8   9     1859.72     1884.41     67.02 o
   7   8   9     9773.13    10144.72    130.22 o
   8   8   9     3138.58     2965.16     74.44 o
   9   8   9      135.80      117.77     45.14 o
  10   8   9      195.48      250.03     47.78 o
  11   8   9     4153.76     4102.45    100.50 o
  12   8   9       63.46      118.46     64.05 o
  13   8   9      171.11      194.13     77.81 o
  14   8   9      195.40      141.98     83.40 o
  15   8   9     1286.41     1234.46    112.24 o
   1   9   9     4512.66     5101.85     88.88 o
   2   9   9     1982.45     2163.11     68.38 o
   3   9   9     1616.42     1664.87     59.97 o
   4   9   9      446.94      442.19     65.32 o
   5   9   9     4233.63     4257.17     86.68 o
   6   9   9     1750.37     1688.83     57.66 o
   7   9   9      334.29      385.00     45.66 o
   8   9   9      278.74      240.29     46.10 o
   9   9   9     3046.51     3146.80     75.62 o
  10   9   9      389.27      403.05     50.10 o
  11   9   9        4.00        0.26     54.94 o
  12   9   9      842.26      726.12     74.58 o
  13   9   9      963.73      846.32     99.56 o
  14   9   9      285.00      191.66     96.46 o
  15   9   9        3.07       67.70     99.31 o
   0  10   9     1167.80      994.07     81.03 o
   1  10   9      110.24      112.93     42.52 o
   2  10   9       45.59      -23.55     55.38 o
   3  10   9       28.64       25.52     42.03 o
   4  10   9     3749.36     3880.24     89.01 o
   5  10   9      238.70      197.88     46.05 o
   6  10   9     1080.24     1010.30     54.31 o
   7  10   9      664.86      772.99     49.39 o
   8  10   9      770.39      768.94     46.79 o
   9  10   9        0.18      -43.30     43.30 o
  10  10   9      251.27      131.32     50.11 o
  11  10   9      164.94      244.29     80.85 o
  12  10   9      134.56      112.37     78.46 o
  13  10   9       46.64       20.59    128.20 o
  14  10   9      102.24       60.66    101.27 o
   1  11   9     1640.47     1621.99     65.48 o
   2  11   9      995.67     1063.52     59.52 o
   3  11   9     1732.82     1824.69     61.68 o
   4  11   9      527.93      532.38     46.12 o
   5  11   9     2420.57     2738.35     74.83 o
   6  11   9      451.59      372.85     44.60 o
   7  11   9      952.28     1175.45     67.58 o
   8  11   9        5.43      -46.48     46.48 o
   9  11   9     1339.90     1331.75     67.27 o
  10  11   9      152.92      145.12     62.56 o
  11  11   9       81.01       18.13     74.09 o
  12  11   9      439.83      382.24     83.94 o
  13  11   9      882.13     1000.65    110.57 o
   0  12   9       93.80        5.70     59.91 o
   1  12   9      649.07      526.64     48.08 o
   2  12   9       57.60      -43.72     43.72 o
   3  12   9      448.91      410.36     58.20 o
   4  12   9      459.11      429.60     51.04 o
   5  12   9       99.29       49.05     48.03 o
   6  12   9        8.42      -51.70     51.70 o
   7  12   9      700.93      540.60     65.64 o
   8  12   9        1.21      -37.80     55.58 o
   9  12   9        6.25      -57.05     57.05 o
  10  12   9      145.66       16.06     64.74 o
  11  12   9       41.68       31.65     77.68 o
  12  12   9        0.28      -90.25     90.25 o
   1  13   9     3794.88     3953.88    101.86 o
   2  13   9     2163.48     2070.55     78.35 o
   3  13   9      972.39     1054.04     63.91 o
   4  13   9      291.38      370.54     61.16 o
   5  13   9     3739.62     3773.69    111.11 o
   6  13   9     1142.52      982.10     71.65 o
   7  13   9      622.62      520.35     68.56 o
   8  13   9        6.09      -17.69     62.53 o
   9  13   9     2766.76     2845.45     98.90 o
  10  13   9      628.40      634.12     74.99 o
  11  13   9       24.59      -80.94     80.94 o
   0  14   9     1719.49     1766.51    105.24 o
   1  14   9      198.75      156.93     62.43 o
   2  14   9        6.43      -57.68     57.68 o
   3  14   9      874.13      982.02     71.29 o
   4  14   9      170.52      102.69     62.50 o
   5  14   9      222.30      183.93     63.54 o
   6  14   9       53.53      -22.55     63.66 o
   7  14   9       54.54       63.82     66.28 o
   8  14   9      680.46      665.19     75.72 o
   9  14   9      138.99      151.01     71.87 o
  10  14   9        1.14       61.85     81.96 o
   1  15   9     1596.66     1543.23    120.76 o
   2  15   9     1649.14     1671.94     83.39 o
   3  15   9      607.89      606.98     71.02 o
   4  15   9      252.48      117.94     66.66 o
   5  15   9     1418.16     1383.40     82.33 o
   6  15   9      463.68      407.12     73.05 o
   7  15   9      337.83      330.16     73.78 o
   8  15   9       21.06      -72.87     72.87 o
   0  16   9      915.12     1027.92    122.22 o
   1  16   9      598.26      692.44    123.16 o
   2  16   9       12.85      -74.17     74.17 o
   3  16   9     1162.97     1091.54     88.35 o
   4  16   9       63.21       63.91     78.26 o
   5  16   9      442.15      367.56     76.04 o
   6  16   9      363.09      338.34     76.87 o
   1  17   9      344.53      173.00     82.03 o
   2  17   9      214.03      250.67     81.65 o
   0   0  10    25649.31    24238.34    420.35 o
   1   0  10     1552.51     1935.15     98.06 o
   2   0  10      573.22      455.72     36.86 o
   3   0  10     1558.43     1609.91     65.07 o
   4   0  10    28298.09    26457.59    324.37 o
   5   0  10     7052.36     7633.93    128.60 o
   6   0  10     2262.22     2395.14     83.67 o
   7   0  10       75.78       93.97     44.51 o
   8   0  10    15329.71    14878.14    209.10 o
   9   0  10     1334.57     1338.66     64.16 o
  10   0  10     2140.38     2069.82     82.03 o
  11   0  10        6.91       47.83     60.64 o
  12   0  10     4243.75     4015.59    152.38 o
  13   0  10     1076.16     1010.83     92.45 o
  14   0  10     1691.66     1438.71    103.21 o
  15   0  10      101.88       64.15     88.61 o
  16   0  10      853.54      968.95    108.29 o
  17   0  10       64.78        4.05    115.41 o
   1   1  10     2253.50     2620.06     54.34 o
   2   1  10       24.08      -15.58     23.91 o
   3   1  10      715.95      675.92     31.53 o
   4   1  10       80.37       61.10     28.21 o
   5   1  10        3.68       11.06     28.13 o
   6   1  10      678.13      762.37     36.12 o
   7   1  10      342.49      292.43     33.71 o
   8   1  10       11.92       26.71     38.08 o
   9   1  10      230.76      285.26     36.78 o
  10   1  10      497.45      798.38     48.45 o
  11   1  10       58.18       -2.18     42.86 o
  12   1  10      456.40      605.98     56.98 o
  13   1  10        0.13       47.99     54.14 o
  14   1  10       80.58      157.35     59.87 o
  15   1  10       16.82       -8.23     65.82 o
  16   1  10       49.07       68.76     71.75 o
  17   1  10        0.01       66.86     77.53 o
   0   2  10    40803.14    40563.15    474.34 o
   1   2  10     1980.87     2040.70     84.55 o
   2   2  10        0.05       40.05     25.31 o
   3   2  10      784.69      706.49     30.84 o
   4   2  10    27803.16    27556.82    238.09 o
   5   2  10     3018.65     3100.19     62.19 o
   6   2  10     3362.90     3470.69     66.60 o
   7   2  10       87.47      104.62     31.71 o
   8   2  10    10308.23    10294.55    115.16 o
   9   2  10     1913.41     1963.17     55.42 o
  10   2  10     1964.21     2158.18     61.17 o
  11   2  10        3.62      -34.14     41.79 o
  12   2  10     2918.03     2879.49     90.48 o
  13   2  10      613.40      512.06     60.93 o
  14   2  10      777.77      827.30     67.06 o
  15   2  10       13.04       67.58     62.39 o
  16   2  10      724.89      725.08     73.44 o
  17   2  10       56.09       65.68     73.97 o
   1   3  10     1627.25     1613.86     47.05 o
   2   3  10    17475.89    17425.96    167.63 o
   3   3  10      296.60      277.24     33.81 o
   4   3  10     1017.91     1115.08     39.83 o
   5   3  10       82.37      105.72     31.69 o
   6   3  10     9587.17     9393.95    105.45 o
   7   3  10      219.97      242.27     34.48 o
   8   3  10       10.92      -33.12     33.12 o
   9   3  10      420.71      385.58     36.96 o
  10   3  10     2517.86     2485.96     65.57 o
  11   3  10      127.06      109.61     43.02 o
  12   3  10     1123.73      914.67     60.60 o
  13   3  10       45.78      -53.90     53.90 o
  14   3  10      709.82      738.90     65.38 o
  15   3  10       19.23       31.94     63.26 o
  16   3  10      127.65       42.94     73.29 o
   0   4  10     3036.89     2795.06     89.12 o
   1   4  10      899.47      969.88     42.54 o
   2   4  10      365.49      388.83     31.62 o
   3   4  10        0.46      -12.38     28.89 o
   4   4  10     3525.56     3565.91     65.19 o
   5   4  10     1610.48     1532.10     46.03 o
   6   4  10       30.75       16.54     33.01 o
   7   4  10      238.06      178.61     35.84 o
   8   4  10     1004.38     1077.82     43.62 o
   9   4  10      535.36      435.51     38.68 o
  10   4  10       66.60       77.94     37.35 o
  11   4  10       30.63      -10.04     44.03 o
  12   4  10      402.90      479.30     57.93 o
  13   4  10      977.29      904.44     65.06 o
  14   4  10       64.76      141.66     78.44 o
  15   4  10       94.19       34.67     69.71 o
  16   4  10       46.87       13.45     75.14 o
   1   5  10     1509.24     1503.53     48.65 o
   2   5  10    14082.21    13863.55    142.50 o
   3   5  10      686.69      603.21     36.52 o
   4   5  10     1330.45     1385.53     44.12 o
   5   5  10       38.72      -24.43     30.74 o
   6   5  10     6865.47     7028.85     90.58 o
   7   5  10      308.50      343.97     38.08 o
   8   5  10      503.40      552.69     39.35 o
   9   5  10      249.11      115.10     38.36 o
  10   5  10     4209.71     4267.63     79.39 o
  11   5  10      513.49      411.56     45.08 o
  12   5  10     2833.20     2729.45     98.97 o
  13   5  10       97.60      100.22     63.98 o
  14   5  10     1208.74     1391.23     81.61 o
  15   5  10       43.42      -21.50     72.46 o
  16   5  10      385.67      277.34     80.71 o
   0   6  10        2.34      -44.56     44.56 o
   1   6  10       30.88       15.42     41.86 o
   2   6  10       69.96       64.61     31.02 o
   3   6  10       30.30       24.34     31.81 o
   4   6  10      325.23      377.93     35.75 o
   5   6  10       98.83       48.05     32.21 o
   6   6  10      300.27      263.38     34.51 o
   7   6  10       91.96       71.52     36.49 o
   8   6  10       93.10      121.20     36.70 o
   9   6  10       85.92      -26.37     38.82 o
  10   6  10      430.42      427.48     47.02 o
  11   6  10      107.34       28.51     46.85 o
  12   6  10        1.03      125.48     61.01 o
  13   6  10        3.85      -18.49     62.74 o
  14   6  10      120.49      147.72     69.68 o
  15   6  10        3.87      -40.52     72.75 o
   1   7  10     2015.07     2017.22     58.70 o
   2   7  10    21473.70    21985.11    220.22 o
   3   7  10      368.99      381.68     37.55 o
   4   7  10      620.41      716.24     41.29 o
   5   7  10      172.36      232.75     37.18 o
   6   7  10    12432.02    12282.91    137.66 o
   7   7  10       22.10      115.75     37.68 o
   8   7  10      605.99      670.59     43.52 o
   9   7  10      564.44      583.85     44.18 o
  10   7  10     5738.67     5788.82     93.45 o
  11   7  10       73.20       20.22     46.27 o
  12   7  10     2493.98     2379.15     87.61 o
  13   7  10       82.50      -33.27     63.64 o
  14   7  10      992.39     1025.21     86.93 o
  15   7  10       63.50      157.53     73.09 o
   0   8  10      743.87      523.45     52.51 o
   1   8  10      298.22      275.47     39.26 o
   2   8  10      193.52      248.74     39.94 o
   3   8  10      149.96      206.81     39.48 o
   4   8  10     1253.58     1507.28     51.80 o
   5   8  10       23.07      -15.02     37.20 o
   6   8  10       20.61       96.57     38.99 o
   7   8  10      351.11      332.42     41.05 o
   8   8  10     1308.13     1362.18     48.84 o
   9   8  10       10.01      -16.27     41.50 o
  10   8  10      184.67      237.06     50.58 o
  11   8  10      216.32      284.94     56.50 o
  12   8  10      571.84      665.05     68.50 o
  13   8  10      111.81       72.44     66.25 o
  14   8  10      106.86       42.11     70.50 o
  15   8  10       23.96      -80.90     80.90 o
   1   9  10      383.02      309.95     49.95 o
   2   9  10    18754.58    19175.65    214.81 o
   3   9  10     1139.09     1137.36     55.17 o
   4   9  10     1403.18     1405.39     58.01 o
   5   9  10      288.00      232.49     46.12 o
   6   9  10     8284.68     7601.33    119.00 o
   7   9  10      194.49      257.25     48.13 o
   8   9  10      569.19      532.66     51.17 o
   9   9  10       72.27       97.75     51.92 o
  10   9  10     2795.45     2964.33     83.07 o
  11   9  10       39.03       68.75     61.65 o
  12   9  10      923.76      900.20     77.06 o
  13   9  10        1.57      -92.60     92.60 o
  14   9  10      553.98      425.11    101.11 o
   0  10  10     7920.57     8367.44    194.44 o
   1  10  10      105.25       65.22     43.84 o
   2  10  10       68.60        1.56     43.00 o
   3  10  10     1022.34     1101.77     55.19 o
   4  10  10     6957.51     7012.78    114.63 o
   5  10  10     1360.52     1286.40     58.75 o
   6  10  10     1171.65     1073.86     56.80 o
   7  10  10       27.46      -36.45     48.68 o
   8  10  10     2251.24     2309.31     73.20 o
   9  10  10      125.92       11.16     48.52 o
  10  10  10      814.52      706.77     60.40 o
  11  10  10      131.87      142.57     64.65 o
  12  10  10      712.52      748.17     85.04 o
  13  10  10      163.15       39.31     98.54 o
   1  11  10      112.12       45.19     51.01 o
   2  11  10      843.19      860.28     59.70 o
   3  11  10      632.48      476.46     55.97 o
   4  11  10       80.02       25.92     47.67 o
   5  11  10      218.30      106.28     49.90 o
   6  11  10      357.39      273.51     48.51 o
   7  11  10       27.96      -44.46     44.46 o
   8  11  10       38.86       12.78     49.95 o
   9  11  10       30.73      -52.58     52.58 o
  10  11  10      286.27      342.39     68.05 o
  11  11  10        0.25      -71.23     74.75 o
  12  11  10      205.93      198.69     91.37 o
   0  12  10     6941.83     6907.51    160.48 o
   1  12  10      123.20       -1.78     47.22 o
   2  12  10        1.55      -47.03     47.03 o
   3  12  10      951.14     1005.41     57.24 o
   4  12  10     7308.07     7784.98    119.68 o
   5  12  10      915.87      941.48     56.85 o
   6  12  10      722.55      691.18     54.98 o
   7  12  10        2.20      -43.19     52.74 o
   8  12  10     2981.21     2969.59     99.88 o
   9  12  10       91.74      -47.32     64.87 o
  10  12  10      551.88      519.14     83.99 o
  11  12  10      159.48      179.21     80.05 o
   1  13  10      464.52      359.22     54.22 o
   2  13  10        2.10       25.20     51.17 o
   3  13  10        5.95      -28.07     54.98 o
   4  13  10        0.23       39.83     59.32 o
   5  13  10        0.61      -60.43     60.43 o
   6  13  10        9.01      120.07     63.49 o
   7  13  10       91.05       43.33     65.26 o
   8  13  10       28.43       -2.12     67.68 o
   9  13  10       11.50       64.70     64.40 o
  10  13  10        3.92      -18.50     72.91 o
   0  14  10     6226.54     6200.18    181.53 o
   1  14  10      125.90       63.37     59.01 o
   2  14  10        0.19      -62.09     62.09 o
   3  14  10      114.77      118.15     63.79 o
   4  14  10     5513.91     5528.04    132.26 o
   5  14  10      146.33       46.09     65.51 o
   6  14  10      715.28      720.02     74.53 o
   7  14  10       17.25      -67.72     67.72 o
   8  14  10     2378.81     2438.68    102.92 o
   9  14  10      168.00      133.90     76.22 o
   1  15  10        1.26      -43.93     71.20 o
   2  15  10     1872.52     1786.27     86.47 o
   3  15  10       39.04      -48.69     74.38 o
   4  15  10       99.54      -33.53     68.91 o
   5  15  10        0.08       91.56     70.28 o
   6  15  10     1310.67     1233.09     84.42 o
   7  15  10        2.75      -72.84     72.84 o
   0  16  10     1697.03     1611.52    143.99 o
   1  16  10        0.01      -75.50     75.50 o
   2  16  10        4.15      -77.60     77.60 o
   3  16  10        4.76      -76.98     76.98 o
   4  16  10     1358.21     1285.60     96.16 o
   1   1  11     5055.10     5066.94     73.58 o
   2   1  11    14212.28    14437.02    134.80 o
   3   1  11     8035.40     8276.83    111.22 o
   4   1  11        2.89       72.95     30.54 o
   5   1  11    17131.48    16631.05    159.39 o
   6   1  11    11383.62    10986.37    119.76 o
   7   1  11      298.27      327.73     36.07 o
   8   1  11     1089.65     1080.25     44.55 o
   9   1  11     6730.12     7132.68     96.43 o
  10   1  11     3716.25     3983.59     78.12 o
  11   1  11       58.04       35.15     45.45 o
  12   1  11      385.00      273.50     58.21 o
  13   1  11     2460.07     2489.84    101.38 o
  14   1  11      931.60      871.41     75.53 o
  15   1  11       89.08       48.92     70.42 o
  16   1  11      657.77      510.08     84.46 o
   0   2  11     1780.60     1836.78     73.21 o
   1   2  11     4054.59     3981.61     66.68 o
   2   2  11      187.07      215.93     30.30 o
   3   2  11     1392.66     1471.47     40.25 o
   4   2  11     3378.88     3343.86     66.94 o
   5   2  11       55.91       60.10     32.23 o
   6   2  11      181.97      126.80     33.17 o
   7   2  11      894.81      860.43     41.37 o
   8   2  11     1879.92     1993.16     57.69 o
   9   2  11       86.28      146.57     38.87 o
  10   2  11      322.48      227.91     41.56 o
  11   2  11      865.61      918.54     55.32 o
  12   2  11      897.98     1005.37     70.52 o
  13   2  11       98.55       40.27     62.22 o
  14   2  11       42.57      101.25     65.47 o
  15   2  11       80.18       67.92     69.58 o
  16   2  11       62.58      121.53     76.41 o
   1   3  11      242.25      273.87     28.64 o
   2   3  11     2672.68     2552.58     59.49 o
   3   3  11     5182.79     5064.01     79.67 o
   4   3  11        1.57       24.89     30.91 o
   5   3  11     5593.14     5582.49     81.43 o
   6   3  11     1036.45      928.71     40.84 o
   7   3  11      405.85      250.00     38.52 o
   8   3  11      511.98      618.39     43.49 o
   9   3  11      384.84      456.64     42.19 o
  10   3  11      233.39      178.17     46.39 o
  11   3  11        3.44      -47.78     47.78 o
  12   3  11       17.66      -58.69     58.69 o
  13   3  11      514.33      432.24     66.83 o
  14   3  11      184.34      209.06     66.51 o
  15   3  11       55.89       89.80     77.03 o
  16   3  11      117.06       79.48     83.00 o
   0   4  11     6572.09     6509.12    146.04 o
   1   4  11     5580.95     5238.49     76.51 o
   2   4  11      997.18     1057.65     41.42 o
   3   4  11     3454.48     3866.10     73.05 o
   4   4  11     5347.32     5659.76     85.28 o
   5   4  11        0.76      -32.31     32.31 o
   6   4  11      101.74       86.68     36.34 o
   7   4  11     2549.24     2371.26     68.78 o
   8   4  11     1036.08     1038.11     47.17 o
   9   4  11     1270.27     1262.29     50.46 o
  10   4  11      541.43      500.02     45.48 o
  11   4  11     2036.80     1987.07     75.13 o
  12   4  11     1358.49     1196.76     68.51 o
  13   4  11      127.71      -63.58     63.58 o
  14   4  11        8.73      -47.67     67.27 o
  15   4  11      403.41      387.18     75.97 o
  16   4  11       75.86       61.82     80.65 o
   1   5  11        1.65        6.49     31.46 o
   2   5  11     2092.38     2049.38     60.57 o
   3   5  11      343.70      438.66     36.71 o
   4   5  11       59.99      -17.90     34.07 o
   5   5  11      966.72      961.15     44.29 o
   6   5  11     1791.56     1717.57     49.98 o
   7   5  11        3.52      -37.31     37.31 o
   8   5  11      326.80      346.59     41.57 o
   9   5  11      168.08      141.14     39.96 o
  10   5  11      474.68      469.88     44.66 o
  11   5  11      156.62      130.57     51.35 o
  12   5  11        9.75       17.54     61.45 o
  13   5  11       54.70      -40.85     65.30 o
  14   5  11      107.21       -3.10     68.86 o
  15   5  11        2.04      -73.57     73.57 o
   0   6  11     8064.46     7626.54    163.47 o
   1   6  11     3913.57     4031.68     80.52 o
   2   6  11      706.66      607.39     39.32 o
   3   6  11     4211.32     4334.25     78.71 o
   4   6  11     8998.26     9445.50    115.52 o
   5   6  11      318.56      310.91     39.63 o
   6   6  11        0.20      -26.45     38.25 o
   7   6  11     5454.98     5460.88     82.13 o
   8   6  11     2355.50     2276.86     67.02 o
   9   6  11      948.85      961.50     67.59 o
  10   6  11     1778.59     1834.75     59.99 o
  11   6  11     3461.44     3384.07     94.40 o
  12   6  11     1996.80     2049.52    111.39 o
  13   6  11      603.99      548.59     72.67 o
  14   6  11      338.96      226.49     73.80 o
  15   6  11      701.45      778.87     82.96 o
   1   7  11     1694.64     1750.06     55.89 o
   2   7  11       19.42      -10.57     38.43 o
   3   7  11       37.87       10.83     39.71 o
   4   7  11       23.00      -17.22     37.69 o
   5   7  11      102.60      107.99     38.61 o
   6   7  11        2.84      -40.72     40.72 o
   7   7  11      649.35      588.82     45.03 o
   8   7  11      211.24      179.77     40.39 o
   9   7  11       49.72       -1.59     43.94 o
  10   7  11      417.31      540.88     49.80 o
  11   7  11       12.19      -10.97     51.13 o
  12   7  11        0.22       65.14     65.39 o
  13   7  11        2.88      -15.51     68.25 o
  14   7  11       19.92      -35.36     74.28 o
   0   8  11     9425.25    10152.94    214.56 o
   1   8  11    10441.81    10324.99    131.53 o
   2   8  11      807.82      806.25     48.51 o
   3   8  11     4896.69     5236.35    102.15 o
   4   8  11     9317.86     9476.54    145.77 o
   5   8  11      553.11      592.99     51.15 o
   6   8  11       74.11       57.64     46.68 o
   7   8  11     3584.17     3758.37     81.13 o
   8   8  11     2484.73     2340.96     71.27 o
   9   8  11     2580.64     2636.25     83.71 o
  10   8  11      708.55      762.66     52.89 o
  11   8  11     2710.89     2770.54     84.45 o
  12   8  11     1343.15     1132.66     77.52 o
  13   8  11       90.87      124.38     71.84 o
  14   8  11      170.52      173.98     77.23 o
   1   9  11      394.30      333.22     48.25 o
   2   9  11     2665.90     2864.86     92.74 o
   3   9  11      386.21      361.99     48.70 o
   4   9  11      137.81      115.77     47.19 o
   5   9  11     2258.16     2293.78     79.23 o
   6   9  11      935.62     1120.19     59.71 o
   7   9  11       92.17       68.00     48.88 o
   8   9  11      316.42      326.18     54.63 o
   9   9  11      543.12      556.10     57.14 o
  10   9  11      612.25      698.20     56.00 o
  11   9  11       19.94       40.51     52.12 o
  12   9  11      181.88      139.34     66.09 o
  13   9  11      823.51      757.12     76.07 o
   0  10  11      900.72      938.26     86.97 o
   1  10  11     1786.54     2053.51     74.33 o
   2  10  11       98.17       90.38     46.21 o
   3  10  11      618.84      652.09     53.12 o
   4  10  11      527.84      504.53     52.61 o
   5  10  11       76.40       68.39     49.00 o
   6  10  11       11.73      -33.94     49.06 o
   7  10  11      361.63      215.71     54.57 o
   8  10  11      279.63      227.41     54.85 o
   9  10  11      446.66      339.04     54.91 o
  10  10  11        4.96      -39.34     61.49 o
  11  10  11      960.96      876.33     77.16 o
  12  10  11      263.94      215.84     88.78 o
   1  11  11     1271.20     1217.41     66.51 o
   2  11  11     3818.16     3786.85    101.73 o
   3  11  11     1073.50      994.67     87.30 o
   4  11  11       66.08       70.96     50.96 o
   5  11  11     2739.56     2590.93     85.89 o
   6  11  11     1784.58     1787.15     70.74 o
   7  11  11      218.86      135.95     51.45 o
   8  11  11      139.11       63.97     52.79 o
   9  11  11      888.22      833.63     60.85 o
  10  11  11     1202.26     1211.17     76.00 o
  11  11  11        8.10       60.46     92.19 o
  12  11  11       90.48       22.17     93.36 o
   0  12  11      989.36      879.28    123.25 o
   1  12  11       11.14      -54.39     54.39 o
   2  12  11        2.19      -54.06     54.06 o
   3  12  11      102.11       41.32     56.32 o
   4  12  11       52.51      -52.97     52.97 o
   5  12  11       27.34       40.04     53.77 o
   6  12  11       26.47      -51.59     51.59 o
   7  12  11       20.02       16.78     56.09 o
   8  12  11      205.96       76.05     59.22 o
   9  12  11       50.00       78.26     72.84 o
  10  12  11       30.90       -9.90     74.07 o
  11  12  11      165.86      245.12     97.23 o
   1  13  11      552.53      450.50     54.94 o
   2  13  11     4344.15     4374.70    107.77 o
   3  13  11     1409.40     1458.89     65.96 o
   4  13  11       79.73       58.04     52.61 o
   5  13  11     2645.84     2690.73     97.80 o
   6  13  11     2775.66     2839.34     99.71 o
   7  13  11      186.41      190.38     69.37 o
   8  13  11      484.39      341.47     76.21 o
   9  13  11      919.87      852.23     81.48 o
   0  14  11        1.87      -82.45     82.45 o
   1  14  11      511.31      486.83     66.03 o
   2  14  11       12.00      -64.54     64.54 o
   3  14  11       55.77       -8.81     65.04 o
   4  14  11      802.09      815.34     74.96 o
   5  14  11      184.09      184.74     69.85 o
   6  14  11        5.35      -33.44     70.73 o
   7  14  11      439.23      258.35     74.32 o
   8  14  11       44.44      163.13     76.97 o
   1  15  11      369.42      299.20     74.15 o
   2  15  11      890.87      979.36     79.56 o
   3  15  11      776.52      800.31     79.51 o
   4  15  11        2.93      -63.79     70.49 o
   5  15  11     1249.94     1266.81     86.90 o
   6  15  11      525.82      471.41     79.32 o
   0  16  11      514.73      381.44    119.66 o
   1  16  11      401.74      274.83     83.00 o
   0   0  12       47.77      154.87     63.43 o
   1   0  12    10769.54    10202.31    162.90 o
   2   0  12     1343.79     1308.91    116.35 o
   3   0  12    24555.26    24479.23    284.90 o
   4   0  12      862.85      920.90     70.01 o
   5   0  12     4667.32     4677.82    110.59 o
   6   0  12     4433.38     4388.23    124.84 o
   7   0  12    11520.14    11235.61    185.24 o
   8   0  12       63.37       49.99     53.38 o
   9   0  12      530.39      572.63     61.24 o
  10   0  12       41.35       12.88     57.73 o
  11   0  12    11807.33    11834.83    213.25 o
  12   0  12       54.08      193.06     84.59 o
  13   0  12       34.02      -39.39     99.74 o
  14   0  12      124.13       55.40    104.63 o
  15   0  12     1618.21     1709.19    139.26 o
   1   1  12      478.67      484.88     34.48 o
   2   1  12       15.60       49.48     29.95 o
   3   1  12      159.95      251.09     32.71 o
   4   1  12      232.32      271.96     34.75 o
   5   1  12       13.30       66.65     34.27 o
   6   1  12      274.58      270.29     36.98 o
   7   1  12       32.36      -19.00     36.17 o
   8   1  12       72.53       -0.75     36.89 o
   9   1  12      462.63      703.53     43.28 o
  10   1  12      212.93      382.92     45.85 o
  11   1  12        7.92       36.97     51.91 o
  12   1  12       49.58      -15.84     61.57 o
  13   1  12       69.26      211.84     65.93 o
  14   1  12       19.00       83.51     68.69 o
  15   1  12        0.27      -15.77     78.81 o
   0   2  12       57.11       42.45     42.09 o
   1   2  12     3920.18     3664.12     67.61 o
   2   2  12     2036.83     1926.08     51.59 o
   3   2  12    11716.25    12047.32    126.55 o
   4   2  12     1379.37     1394.78     46.99 o
   5   2  12     1358.88     1570.69     46.83 o
   6   2  12      926.71      981.16     43.51 o
   7   2  12     4587.01     4620.98     87.51 o
   8   2  12      790.09      917.92     47.12 o
   9   2  12      196.62      157.17     41.72 o
  10   2  12        0.12      -42.72     42.72 o
  11   2  12     4914.22     5057.33    124.73 o
  12   2  12       10.75       45.37     62.85 o
  13   2  12        1.43       -3.77     66.11 o
  14   2  12       93.79      -18.63     69.53 o
  15   2  12      785.44      725.50     80.96 o
   1   3  12     4750.02     4547.75     73.25 o
   2   3  12       10.25       29.84     29.33 o
   3   3  12     7127.00     7375.08     98.98 o
   4   3  12        5.11        4.10     35.15 o
   5   3  12     7290.20     7718.33     99.55 o
   6   3  12       24.58      -24.67     37.65 o
   7   3  12      263.46      250.47     40.58 o
   8   3  12      406.63      345.02     42.02 o
   9   3  12     2721.70     2633.04     71.53 o
  10   3  12       21.61      -15.47     43.25 o
  11   3  12      169.79      169.61     53.24 o
  12   3  12      291.97      156.50     64.79 o
  13   3  12      989.01     1073.95     76.79 o
  14   3  12        0.10       -4.74     71.23 o
  15   3  12        3.02      -66.36     82.55 o
   0   4  12       24.65        9.25     42.69 o
   1   4  12     1717.42     1662.42     49.17 o
   2   4  12      446.67      396.00     37.45 o
   3   4  12     2450.88     2321.38     71.05 o
   4   4  12      528.71      546.19     40.93 o
   5   4  12      852.54      751.41     42.27 o
   6   4  12      548.50      455.49     39.88 o
   7   4  12      736.37      788.38     46.27 o
   8   4  12        9.42      -39.43     39.43 o
   9   4  12      757.35      638.47     47.98 o
  10   4  12        9.52      -39.85     44.35 o
  11   4  12      865.24      909.73     60.17 o
  12   4  12      115.04       49.73     64.15 o
  13   4  12        0.95      -47.38     72.84 o
  14   4  12        1.31      -76.07     76.07 o
  15   4  12      173.07      139.85     85.41 o
   1   5  12     3841.13     3998.53     76.39 o
   2   5  12      446.58      438.48     39.34 o
   3   5  12     1726.36     1797.48     55.15 o
   4   5  12     1222.51     1245.69     48.50 o
   5   5  12     9771.58     9976.28    122.15 o
   6   5  12      304.75      302.07     39.56 o
   7   5  12      275.25      203.46     41.81 o
   8   5  12        1.26      -16.05     41.23 o
   9   5  12     5217.90     5311.51    102.44 o
  10   5  12      103.54       58.90     48.33 o
  11   5  12        0.26       56.82     56.50 o
  12   5  12     1014.94      954.86     84.18 o
  13   5  12     2000.26     1910.21     90.17 o
  14   5  12       21.84      -65.16     73.68 o
  15   5  12        0.85      -78.43     78.43 o
   0   6  12      356.07      311.51     59.41 o
   1   6  12       14.56      -36.29     36.29 o
   2   6  12        0.53      -38.66     38.66 o
   3   6  12      207.32      177.54     41.43 o
   4   6  12        6.64        2.23     38.07 o
   5   6  12      250.43      218.57     41.61 o
   6   6  12       57.20      -22.30     39.17 o
   7   6  12       73.54      183.02     40.09 o
   8   6  12       40.02      -14.49     42.62 o
   9   6  12        0.01      -45.67     47.34 o
  10   6  12       43.75       15.14     46.86 o
  11   6  12       46.65      255.98     58.12 o
  12   6  12        0.44       24.19     67.46 o
  13   6  12       47.78       -3.66     71.08 o
  14   6  12       10.67      -56.15     75.38 o
   1   7  12     4870.94     4872.21     87.28 o
   2   7  12     1502.11     1605.71     56.10 o
   3   7  12     5350.24     5348.61     95.93 o
   4   7  12     1062.21     1157.52     53.27 o
   5   7  12    11316.29    11453.83    152.33 o
   6   7  12      279.39      293.71     50.25 o
   7   7  12     1389.70     1423.24     59.13 o
   8   7  12      135.06      170.90     45.42 o
   9   7  12     5071.63     5088.92     90.78 o
  10   7  12      245.42      209.19     50.53 o
  11   7  12       80.06      136.35     57.86 o
  12   7  12      701.12      664.73     75.92 o
  13   7  12     2418.46     2287.55    111.47 o
  14   7  12       41.22       41.58     77.55 o
   0   8  12     1159.39     1219.93     74.27 o
   1   8  12      205.12      157.93     39.42 o
   2   8  12        0.11       -5.46     42.62 o
   3   8  12     1299.22     1512.12     64.33 o
   4   8  12       19.09       87.59     47.93 o
   5   8  12      844.32      769.72     55.14 o
   6   8  12      358.92      249.01     51.19 o
   7   8  12      330.30      326.55     53.76 o
   8   8  12      125.16       97.00     52.50 o
   9   8  12       37.05       44.97     50.75 o
  10   8  12        3.13      -47.47     47.47 o
  11   8  12      461.61      578.22     65.86 o
  12   8  12       16.88      -69.83     69.83 o
  13   8  12       28.91      -74.61     74.61 o
   1   9  12     2551.91     2600.60     76.84 o
   2   9  12      239.95      223.37     48.90 o
   3   9  12     3188.22     3430.74     93.81 o
   4   9  12       87.82       35.91     48.82 o
   5   9  12     3874.46     4107.55     97.94 o
   6   9  12       23.08      142.23     53.61 o
   7   9  12      554.16      555.40     58.65 o
   8   9  12      168.20       33.18     54.51 o
   9   9  12     1845.87     1967.97     75.88 o
  10   9  12      204.65      170.41     63.70 o
  11   9  12       77.93       75.38     80.56 o
  12   9  12      470.66      398.34     82.60 o
   0  10  12      143.50      138.10     80.28 o
   1  10  12     1842.94     1846.24     74.08 o
   2  10  12      240.07      132.81     51.66 o
   3  10  12     4414.60     4518.82    103.97 o
   4  10  12       43.54        0.60     51.30 o
   5  10  12      545.91      640.74     57.09 o
   6  10  12      208.16      161.31     54.41 o
   7  10  12     2058.72     1932.97     72.95 o
   8  10  12      153.43      112.80     57.86 o
   9  10  12       82.49       92.90     58.91 o
  10  10  12        1.49      -18.33     65.47 o
  11  10  12     2441.29     2674.40    116.71 o
  12  10  12        4.39      -63.46     93.27 o
   1  11  12        1.32      -55.54     55.54 o
   2  11  12        2.59      -55.77     55.77 o
   3  11  12       44.95       28.46     56.23 o
   4  11  12      235.95      110.51     58.25 o
   5  11  12      125.25      119.27     54.94 o
   6  11  12       96.82      106.71     56.62 o
   7  11  12        3.89      -57.17     57.17 o
   8  11  12       21.68      -59.15     59.15 o
   9  11  12      168.03      224.53     59.83 o
  10  11  12       32.49      -44.28     70.11 o
  11  11  12        3.65       27.00     86.83 o
   0  12  12       54.51       34.41     82.31 o
   1  12  12     2054.03     2101.48     83.63 o
   2  12  12      144.90      112.10     60.71 o
   3  12  12     2961.20     3171.22    103.41 o
   4  12  12       33.73        5.31     60.78 o
   5  12  12      861.17      870.05     70.19 o
   6  12  12      251.67      270.29     61.28 o
   7  12  12     1976.53     1890.38     78.69 o
   8  12  12       27.78      -59.17     59.17 o
   9  12  12      390.48      319.64     66.72 o
  10  12  12        0.99      -20.55     75.15 o
   1  13  12       11.68       13.19     54.74 o
   2  13  12       48.21      -41.93     55.03 o
   3  13  12       21.33       22.16     55.68 o
   4  13  12       43.83      -55.49     55.49 o
   5  13  12       47.07      -47.39     60.20 o
   6  13  12        9.94      -52.09     76.00 o
   7  13  12       41.02      -24.32     66.99 o
   8  13  12       28.36      -69.93     75.23 o
   0  14  12      181.90      207.91     82.86 o
   1  14  12     1351.97     1205.33     69.35 o
   2  14  12       64.17      -46.94     61.13 o
   3  14  12     2042.16     2110.29     89.44 o
   4  14  12      123.89        1.98     69.25 o
   5  14  12      403.50      430.25     76.97 o
   6  14  12      115.82       98.15     76.19 o
   1  15  12      313.27      168.79     75.33 o
   2  15  12        0.46      -72.25     72.25 o
   3  15  12      368.09      108.19     75.92 o
   1   1  13     2297.86     2152.45     59.48 o
   2   1  13    18474.22    18512.18    177.16 o
   3   1  13      754.71      985.40     42.34 o
   4   1  13     2614.88     2690.18     71.12 o
   5   1  13     1256.69     1291.11     47.04 o
   6   1  13     7023.50     7171.10     98.87 o
   7   1  13       39.16      113.43     38.63 o
   8   1  13      262.41      324.96     44.66 o
   9   1  13     2142.35     1986.42     78.94 o
  10   1  13     4951.22     4989.44     95.60 o
  11   1  13      233.47      197.41     56.40 o
  12   1  13     3072.82     2903.66    116.97 o
  13   1  13      409.76      361.49     78.38 o
  14   1  13      599.92      611.46     85.06 o
  15   1  13       20.28       84.31     84.61 o
   0   2  13     1996.46     1808.22     76.74 o
   1   2  13     1087.39     1064.94     42.41 o
   2   2  13       35.31        5.61     34.00 o
   3   2  13     2876.77     2985.78     66.90 o
   4   2  13     2664.45     3016.41     71.31 o
   5   2  13     2244.79     2311.70     66.74 o
   6   2  13      422.64      285.35     41.41 o
   7   2  13      461.14      479.00     43.76 o
   8   2  13      175.56      195.07     42.95 o
   9   2  13        1.82      -47.96     47.96 o
  10   2  13      160.98      216.14     48.27 o
  11   2  13      895.39      859.09     62.62 o
  12   2  13      134.08      139.11     67.89 o
  13   2  13      138.65      124.84     71.46 o
  14   2  13       71.86       -9.03     78.63 o
  15   2  13       74.33       83.23     85.10 o
   1   3  13      412.38      324.33     35.56 o
   2   3  13     3701.10     3727.80     74.24 o
   3   3  13       43.32      113.87     37.74 o
   4   3  13      183.58      229.87     39.35 o
   5   3  13      396.95      378.18     39.99 o
   6   3  13     1736.14     1629.92     54.89 o
   7   3  13       55.05        5.11     40.28 o
   8   3  13      173.24       48.13     42.86 o
   9   3  13      171.82       86.56     44.89 o
  10   3  13     1931.78     2073.39     70.44 o
  11   3  13       90.30        5.92     55.59 o
  12   3  13     1025.86      949.58     76.20 o
  13   3  13      108.23       56.22     70.85 o
  14   3  13      148.60       52.93     82.60 o
   0   4  13     1062.18     1129.95     68.14 o
   1   4  13      157.70      107.72     38.42 o
   2   4  13      269.60      158.58     36.29 o
   3   4  13     2331.21     2428.19     71.10 o
   4   4  13     5651.97     6175.74     95.96 o
   5   4  13      676.77      789.35     46.77 o
   6   4  13      346.83      266.54     40.80 o
   7   4  13       71.09       -1.84     40.93 o
   8   4  13     1917.40     1795.97     59.78 o
   9   4  13      148.38       44.66     46.26 o
  10   4  13      440.38      455.98     51.46 o
  11   4  13      650.60      635.01     61.03 o
  12   4  13      908.96      952.06    100.66 o
  13   4  13      139.53      -24.84     79.35 o
  14   4  13      208.59       85.91     84.36 o
   1   5  13     1160.97     1098.82     49.66 o
   2   5  13     3214.75     3222.76     74.82 o
   3   5  13       64.66       -3.44     40.70 o
   4   5  13      546.44      564.55     44.02 o
   5   5  13      235.33      227.17     42.50 o
   6   5  13      695.95      648.85     46.87 o
   7   5  13      876.40      855.50     47.76 o
   8   5  13       10.69      -44.40     44.40 o
   9   5  13      349.57      327.50     49.01 o
  10   5  13      398.96      384.98     54.43 o
  11   5  13        8.93        6.19     62.71 o
  12   5  13      288.70      359.28     77.65 o
  13   5  13      163.02       44.00     79.33 o
  14   5  13       32.69      -83.62     83.62 o
   0   6  13     9164.08     9176.34    174.19 o
   1   6  13       36.12        4.71     40.62 o
   2   6  13        2.21      -17.25     38.18 o
   3   6  13     4073.78     4196.40     89.15 o
   4   6  13    15569.17    15473.17    175.05 o
   5   6  13     2097.96     2335.15     74.17 o
   6   6  13     2793.93     2642.76     82.94 o
   7   6  13     1053.91      989.33     55.04 o
   8   6  13     3853.52     3725.84     87.50 o
   9   6  13        2.10       21.87     50.54 o
  10   6  13     1726.70     1665.18     83.97 o
  11   6  13     1270.61     1203.73     74.21 o
  12   6  13     1486.02     1347.72     90.90 o
  13   6  13      163.43      200.38     82.50 o
   1   7  13      147.55      141.92     43.31 o
   2   7  13     1225.42     1329.99     55.27 o
   3   7  13      383.92      349.90     45.53 o
   4   7  13       31.13       27.75     43.96 o
   5   7  13      159.24      155.23     50.75 o
   6   7  13      916.72      934.47     59.41 o
   7   7  13       79.79       45.47     52.03 o
   8   7  13        0.12      -37.82     52.60 o
   9   7  13       83.37      159.19     53.62 o
  10   7  13       89.34      129.27     51.66 o
  11   7  13       39.14      -24.62     64.46 o
  12   7  13       12.28       48.54     79.23 o
  13   7  13        5.99       22.04     84.73 o
   0   8  13     6957.36     6806.81    164.89 o
   1   8  13       74.02       78.97     44.52 o
   2   8  13      152.10      125.58     49.71 o
   3   8  13     1083.14     1006.76     59.29 o
   4   8  13    10089.54    10575.04    149.07 o
   5   8  13      662.22      748.57     57.15 o
   6   8  13      360.37      336.71     62.73 o
   7   8  13      303.23      229.99     55.54 o
   8   8  13     2967.91     3070.76     95.39 o
   9   8  13        5.28      -30.37     56.09 o
  10   8  13      484.90      476.14     68.20 o
  11   8  13      475.30      360.65     69.01 o
  12   8  13     1005.45      983.28     90.54 o
   1   9  13      345.84      283.46     52.35 o
   2   9  13     1467.36     1525.37     64.94 o
   3   9  13      679.26      719.07     58.97 o
   4   9  13      196.58      168.52     53.37 o
   5   9  13      925.47      896.80     77.08 o
   6   9  13     1092.01     1111.86     64.87 o
   7   9  13        5.92      -51.51     55.86 o
   8   9  13      148.18      157.18     57.78 o
   9   9  13      386.39      481.21     63.79 o
  10   9  13      652.10      941.13     90.07 o
  11   9  13       41.33       38.84     81.06 o
  12   9  13      459.53      362.45     98.65 o
   0  10  13      416.65      220.90     86.07 o
   1  10  13       37.80      -56.89     56.89 o
   2  10  13       69.89       -2.37     57.89 o
   3  10  13       12.66      -53.01     53.01 o
   4  10  13     1516.26     1468.22     69.44 o
   5  10  13      156.17        7.52     55.78 o
   6  10  13      482.78      477.29     61.98 o
   7  10  13       26.43      -57.09     57.09 o
   8  10  13      247.63      254.00     63.39 o
   9  10  13        2.05      -28.63     62.27 o
  10  10  13      329.13      356.07     72.15 o
  11  10  13       69.73      103.68     88.29 o
   1  11  13      247.55      144.01     61.54 o
   2  11  13     2690.88     2739.78    101.25 o
   3  11  13      185.21      198.41     61.96 o
   4  11  13      297.76      135.55     66.64 o
   5  11  13      194.19      119.26     63.17 o
   6  11  13     1616.06     1653.22     75.06 o
   7  11  13       72.08       16.99     62.51 o
   8  11  13      193.86      225.76     72.63 o
   9  11  13      527.48      528.90     71.30 o
  10  11  13      655.69      432.61     88.66 o
   0  12  13      101.41      -23.42     87.05 o
   1  12  13        1.13      -60.40     60.40 o
   2  12  13       11.62       10.72     61.82 o
   3  12  13        0.87       28.91     80.92 o
   4  12  13      377.83      285.21     66.71 o
   5  12  13        0.47        3.31     67.03 o
   6  12  13      111.04       36.00     67.18 o
   7  12  13      145.64      136.93     66.50 o
   8  12  13       66.32       56.15     72.91 o
   1  13  13      381.43      306.39     68.53 o
   2  13  13     4336.42     4595.98    124.68 o
   3  13  13      357.56      436.36     71.90 o
   4  13  13      444.91      343.52     67.17 o
   5  13  13      396.61      295.55     67.23 o
   6  13  13     1988.25     1883.68     83.90 o
   7  13  13      118.68      -56.64     68.16 o
   0  14  13      313.21      576.45     91.84 o
   1  14  13       22.96      -23.26     59.92 o
   2  14  13       35.18      -60.56     60.56 o
   3  14  13      130.71      116.66     66.68 o
   4  14  13       64.80       71.28     66.82 o
   0   0  14     6242.75     6306.33    180.19 o
   1   0  14     6921.77     6716.90    131.30 o
   2   0  14      108.85      221.56     53.76 o
   3   0  14     4548.00     4548.32    116.56 o
   4   0  14    14680.63    15038.73    215.32 o
   5   0  14       38.51      142.74     55.88 o
   6   0  14      372.21      393.21     59.65 o
   7   0  14     2863.64     2660.57    107.64 o
   8   0  14     2485.68     2278.59    102.51 o
   9   0  14     1200.06     1158.67     86.79 o
  10   0  14     1119.11     1073.16     86.54 o
  11   0  14     1589.22     1809.60    111.77 o
  12   0  14     2119.33     1946.79    140.29 o
  13   0  14      246.09      147.79    118.72 o
  14   0  14      187.64      184.47    123.06 o
   1   1  14      100.68      135.31     35.86 o
   2   1  14     1504.43     1471.60     48.10 o
   3   1  14       61.38       65.91     37.15 o
   4   1  14        7.78        1.51     35.38 o
   5   1  14      202.37      243.71     39.87 o
   6   1  14      396.16      333.64     43.93 o
   7   1  14       89.16        1.23     43.45 o
   8   1  14       17.62        8.63     45.37 o
   9   1  14       35.01       39.74     47.79 o
  10   1  14      192.13      259.75     54.60 o
  11   1  14       70.04      -13.36     65.95 o
  12   1  14       29.30      172.64     75.99 o
  13   1  14        2.03      -21.16     81.03 o
  14   1  14       36.61       13.53     84.83 o
   0   2  14     2541.48     2402.72     93.58 o
   1   2  14     1377.78     1262.75     46.01 o
   2   2  14       39.09       34.13     37.90 o
   3   2  14      205.12      273.97     39.37 o
   4   2  14     7842.36     8059.56    110.29 o
   5   2  14      106.68       77.33     39.28 o
   6   2  14       26.08       16.28     39.00 o
   7   2  14      453.32      472.11     47.37 o
   8   2  14     1798.24     1817.78     64.93 o
   9   2  14      633.66      661.32     74.05 o
  10   2  14      840.85     1092.24    102.60 o
  11   2  14      902.01     1073.18     67.97 o
  12   2  14     1345.64     1517.91     92.02 o
  13   2  14      145.80       26.15     81.96 o
  14   2  14      120.30      -40.70     85.00 o
   1   3  14       61.50      -27.67     37.55 o
   2   3  14     3106.19     3126.90     75.31 o
   3   3  14       65.78       31.71     36.56 o
   4   3  14        9.10      -29.87     39.42 o
   5   3  14      441.69      350.94     43.67 o
   6   3  14     1227.83     1186.08     49.79 o
   7   3  14      487.40      400.34     47.41 o
   8   3  14        1.03      -39.31     46.03 o
   9   3  14      120.86       24.81     48.77 o
  10   3  14     1618.68     1704.96     63.59 o
  11   3  14       25.84      -15.56     59.06 o
  12   3  14      300.56      124.17     74.08 o
  13   3  14      131.22       -5.46     84.79 o
   0   4  14     4302.65     4022.82    121.13 o
   1   4  14      775.86      656.31     46.90 o
   2   4  14        0.74      -23.24     39.68 o
   3   4  14      266.08      289.85     41.51 o
   4   4  14     6828.89     7167.80    105.92 o
   5   4  14      133.16       75.36     42.46 o
   6   4  14       48.23      -42.53     42.53 o
   7   4  14       57.78      -40.27     42.50 o
   8   4  14     1094.38     1006.88     55.49 o
   9   4  14       89.22      -39.13     48.80 o
  10   4  14      235.67      221.07     53.67 o
  11   4  14      252.90      285.76     66.65 o
  12   4  14      576.83      598.53     85.53 o
  13   4  14       64.85      -80.68     83.58 o
   1   5  14      182.47      202.93     43.17 o
   2   5  14     7483.61     7807.05    119.37 o
   3   5  14      775.84      827.47     73.60 o
   4   5  14      461.92      453.41     47.98 o
   5   5  14     1503.31     1502.67     59.49 o
   6   5  14     3975.83     4183.59     88.88 o
   7   5  14        2.70      -45.77     45.77 o
   8   5  14      404.51      433.81     48.59 o
   9   5  14      404.95      521.63     56.94 o
  10   5  14     3184.19     3400.82     96.79 o
  11   5  14      131.14       95.12     67.00 o
  12   5  14      718.74      562.96     86.05 o
  13   5  14      383.42      494.11     88.49 o
   0   6  14       67.72       10.36     60.08 o
   1   6  14        1.04       42.29     43.44 o
   2   6  14       15.07       -8.94     40.67 o
   3   6  14      101.73       64.17     44.78 o
   4   6  14        8.78       54.08     45.95 o
   5   6  14      115.57      148.16     47.29 o
   6   6  14      135.02      265.13     50.65 o
   7   6  14       23.49      -13.48     52.89 o
   8   6  14        0.78      -53.93     53.93 o
   9   6  14        5.02      -29.88     54.24 o
  10   6  14       52.58       76.56     53.93 o
  11   6  14       61.87       90.02     67.63 o
  12   6  14        0.02       14.94     81.50 o
   1   7  14     1345.99     1474.01     58.12 o
   2   7  14     9882.30    10200.97    129.77 o
   3   7  14     2389.33     2390.02     76.98 o
   4   7  14      398.68      444.46     54.99 o
   5   7  14     2988.11     2827.93     92.07 o
   6   7  14     3632.29     3325.34    124.45 o
   7   7  14      106.54       33.15     55.39 o
   8   7  14      178.16       35.17     57.23 o
   9   7  14      826.10      955.84     66.83 o
  10   7  14     2720.62     2646.49     95.68 o
  11   7  14        6.39       38.48     76.18 o
  12   7  14      485.83      439.71     97.93 o
   0   8  14     1051.70     1158.41     82.53 o
   1   8  14      217.77      168.35     48.84 o
   2   8  14       79.07       39.07     48.81 o
   3   8  14        6.54      -52.23     52.23 o
   4   8  14     1839.79     1886.26     73.03 o
   5   8  14        4.33      -48.01     53.12 o
   6   8  14        0.18      -43.36     55.53 o
   7   8  14      189.82       95.41     57.75 o
   8   8  14      244.86      271.44     60.36 o
   9   8  14        1.74      -58.65     61.21 o
  10   8  14       87.71      102.27     68.69 o
  11   8  14       36.12       48.70     83.77 o
   1   9  14       21.14      -57.05     57.05 o
   2   9  14     4125.69     4465.03    100.08 o
   3   9  14      614.83      624.07     66.75 o
   4   9  14       82.03       66.09     55.72 o
   5   9  14     1342.44     1326.32     68.27 o
   6   9  14     1737.03     1759.49     78.83 o
   7   9  14       17.71      -59.37     59.37 o
   8   9  14      140.55      196.11     62.30 o
   9   9  14      333.27      334.85     66.55 o
  10   9  14     1093.68     1168.44     81.41 o
   0  10  14     1058.41      824.72    100.11 o
   1  10  14      305.26      242.83     64.46 o
   2  10  14      108.01      -12.75     62.24 o
   3  10  14      118.56       79.66     62.94 o
   4  10  14     3469.22     3838.76    108.52 o
   5  10  14        2.87       51.19     60.62 o
   6  10  14      112.66       14.69     64.07 o
   7  10  14      466.64      419.80     65.22 o
   8  10  14      724.72      766.51     86.46 o
   9  10  14        7.46      -67.08     67.08 o
   1  11  14       15.55      -62.79     62.79 o
   2  11  14      369.49      356.92     67.15 o
   3  11  14      178.20       29.28     65.62 o
   4  11  14       59.86      -17.85     66.01 o
   5  11  14      309.80      139.86     69.40 o
   6  11  14      113.09      -37.87     68.12 o
   7  11  14       40.61       19.49     65.96 o
   8  11  14        8.26      -48.01     67.59 o
   0  12  14     1738.50     1811.03    121.40 o
   1  12  14      722.78      569.83     72.35 o
   2  12  14       42.46       12.19     67.52 o
   3  12  14      584.02      587.26     73.34 o
   4  12  14     3856.15     4224.76    181.97 o
   5  12  14       19.22       40.96     72.79 o
   6  12  14       63.06      -28.63     71.79 o
   7  12  14      551.22      395.29     79.67 o
   1  13  14        6.58      -69.57     69.57 o
   2  13  14        0.44      -34.92     71.39 o
   3  13  14      116.88      111.92     73.46 o
   4  13  14       17.33      -72.72     72.72 o
   5  13  14        2.81      -69.50     74.87 o
   1   1  15     3895.68     3855.83     77.37 o
   2   1  15        0.51       74.32     39.77 o
   3   1  15     5060.70     4942.95     89.65 o
   4   1  15       71.65      112.33     40.05 o
   5   1  15    10299.71    10150.54    118.45 o
   6   1  15        9.64        2.67     43.03 o
   7   1  15      574.70      455.18     50.68 o
   8   1  15       10.91      -50.32     50.32 o
   9   1  15     3932.01     4328.01    103.27 o
  10   1  15       68.51      124.85     57.12 o
  11   1  15       12.06      -43.97     66.94 o
  12   1  15      107.95       57.11     84.76 o
  13   1  15     1563.58     1602.79    103.87 o
   0   2  15      632.11      581.63     65.61 o
   1   2  15     1251.40      999.81     48.25 o
   2   2  15       25.10       25.65     40.89 o
   3   2  15     3335.02     3528.74     81.52 o
   4   2  15      491.29      405.90     44.64 o
   5   2  15      316.09      279.34     45.98 o
   6   2  15       14.90      -41.83     41.83 o
   7   2  15     1342.95     1218.31     56.47 o
   8   2  15       71.82       10.78     48.81 o
   9   2  15      168.92      161.13     52.65 o
  10   2  15       10.85      -56.07     56.07 o
  11   2  15      995.67     1070.53     75.93 o
  12   2  15       80.22      -32.48     84.65 o
  13   2  15        3.71      -86.73     86.73 o
   1   3  15      257.21      217.05     43.90 o
   2   3  15      579.67      421.39     46.67 o
   3   3  15     1472.00     1520.21     57.35 o
   4   3  15      294.29      230.41     42.24 o
   5   3  15     1681.83     1724.71     59.01 o
   6   3  15      353.36      271.92     47.51 o
   7   3  15       58.87        0.56     45.35 o
   8   3  15        0.04      -24.43     49.71 o
   9   3  15     1252.57     1496.33     63.96 o
  10   3  15      277.42      252.84     56.28 o
  11   3  15        9.94      -12.80     63.47 o
  12   3  15       43.41      -39.32     82.06 o
  13   3  15      390.38      575.02    100.41 o
   0   4  15       10.42      -25.84     61.32 o
   1   4  15     1013.66      917.02     51.83 o
   2   4  15       23.49       30.43     44.09 o
   3   4  15     2042.07     2446.75     74.11 o
   4   4  15      133.60       34.73     46.10 o
   5   4  15      282.94      220.09     49.85 o
   6   4  15      353.61      307.55     50.73 o
   7   4  15      962.34     1062.23     56.13 o
   8   4  15       84.06      145.12     51.64 o
   9   4  15      183.03      185.72     54.91 o
  10   4  15        5.30       64.93     55.85 o
  11   4  15     1942.86     2404.53    125.63 o
  12   4  15      106.70      229.02     87.28 o
   1   5  15      344.64      315.13     47.24 o
   2   5  15      757.29      752.11     52.47 o
   3   5  15     1236.75     1321.27     54.94 o
   4   5  15       16.17      -20.11     47.10 o
   5   5  15     1479.17     1372.48     69.37 o
   6   5  15      261.25      139.03     51.56 o
   7   5  15        5.62      -50.86     50.86 o
   8   5  15      219.80       76.33     58.65 o
   9   5  15      475.84      492.62     58.53 o
  10   5  15       25.34       37.83     62.76 o
  11   5  15        8.25        0.70     70.81 o
  12   5  15        0.09       55.95     86.16 o
   0   6  15       85.03       57.19     81.65 o
   1   6  15     4485.91     4098.86     93.58 o
   2   6  15      128.37      200.30     48.76 o
   3   6  15     6870.94     7434.65    112.23 o
   4   6  15      723.16      778.51     56.65 o
   5   6  15      689.86      838.15     57.36 o
   6   6  15       62.38       51.45     54.99 o
   7   6  15     2729.10     2544.45     86.79 o
   8   6  15       43.45      -11.30     58.26 o
   9   6  15      295.61      302.80     63.38 o
  10   6  15        5.34       57.97     65.37 o
  11   6  15     3838.13     4090.45    124.75 o
   1   7  15      755.50      735.72     55.16 o
   2   7  15       93.29      102.49     49.65 o
   3   7  15      324.17      356.83     51.79 o
   4   7  15        0.89      -36.47     53.63 o
   5   7  15      272.01      324.84     57.11 o
   6   7  15        3.36        6.95     56.59 o
   7   7  15       96.46      -17.35     59.37 o
   8   7  15        3.13      -40.53     60.68 o
   9   7  15      101.88      100.98     64.86 o
  10   7  15       45.87       23.94     70.81 o
  11   7  15       37.74      -40.85     74.26 o
   0   8  15       44.68       89.62     73.79 o
   1   8  15     2151.84     1926.21     75.58 o
   2   8  15       86.77       54.94     56.05 o
   3   8  15     3679.61     4039.47    109.77 o
   4   8  15      191.17      195.89     59.21 o
   5   8  15      670.11      731.32     65.37 o
   6   8  15       86.40       76.75     59.60 o
   7   8  15     1459.91     1406.37     75.14 o
   8   8  15        3.35       -4.93     62.17 o
   9   8  15      628.87      586.40     71.22 o
  10   8  15       17.84      -17.81     73.17 o
   1   9  15      587.34      597.20     67.95 o
   2   9  15      301.16      220.45     65.02 o
   3   9  15      243.26      243.25     55.73 o
   4   9  15        0.05        4.02     59.94 o
   5   9  15      793.50      800.02     66.47 o
   6   9  15       19.16      -62.64     62.64 o
   7   9  15       71.36       14.35     64.01 o
   8   9  15        0.26      -65.57     65.57 o
   9   9  15      903.52     1178.13    100.90 o
   0  10  15       75.45       -2.48     91.38 o
   1  10  15      450.46      344.46     68.07 o
   2  10  15        5.39       -5.83     64.65 o
   3  10  15     1283.89     1377.78     80.19 o
   4  10  15      134.86       53.46     68.56 o
   5  10  15        6.34      -62.63     62.63 o
   6  10  15       22.25       25.30     65.22 o
   7  10  15      609.36      479.94     93.96 o
   8  10  15        0.08      -67.69     67.69 o
   1  11  15     1163.52     1194.96     82.56 o
   2  11  15       93.44      -69.31     69.31 o
   3  11  15     1224.07     1393.87     87.58 o
   4  11  15        3.24       -9.87     70.35 o
   5  11  15     2369.44     2260.53     96.19 o
   6  11  15       21.12      -76.29     76.29 o
   7  11  15      198.47      181.66     76.29 o
   0  12  15       48.42     -102.51    102.51 o
   1  12  15      143.17       47.83     72.83 o
   2  12  15       31.90      -74.49     74.49 o
   3  12  15       62.04      -23.71     73.02 o
   4  12  15        6.11      -54.34     74.16 o
   5  12  15       13.31      -76.33     76.33 o
   0   0  16     5410.94     5075.29    175.60 o
   1   0  16      538.07      448.11     62.20 o
   2   0  16        0.18      -14.86     62.22 o
   3   0  16     4378.37     4754.31    168.89 o
   4   0  16     9542.48     9868.46    190.84 o
   5   0  16      421.80      285.91     74.25 o
   6   0  16      574.56      483.35     68.28 o
   7   0  16      926.39      770.45     83.56 o
   8   0  16     1980.33     1804.88    100.15 o
   9   0  16       85.35      160.99     84.20 o
  10   0  16      989.84     1267.17    118.54 o
  11   0  16     1735.06     1709.07    123.57 o
  12   0  16      754.91      662.57    204.35 o
   1   1  16      577.62      559.58     49.73 o
   2   1  16      417.39      425.42     46.21 o
   3   1  16      426.54      443.28     47.03 o
   4   1  16       93.23      154.45     45.97 o
   5   1  16     1420.71     1407.82     58.84 o
   6   1  16      240.20      250.58     50.04 o
   7   1  16       44.61      -19.53     48.90 o
   8   1  16       70.73      -10.01     54.65 o
   9   1  16      348.82      345.67     60.17 o
  10   1  16      128.51      281.25     62.85 o
  11   1  16       28.37       88.99     74.01 o
  12   1  16      136.10       34.74     92.25 o
   0   2  16      885.16      891.26     73.72 o
   1   2  16      671.88      595.66     49.82 o
   2   2  16        8.30       -9.20     44.79 o
   3   2  16     2430.55     2573.22     79.98 o
   4   2  16     3731.86     4152.80     91.18 o
   5   2  16      729.39      773.63     51.02 o
   6   2  16      662.95      649.60     53.69 o
   7   2  16      613.40      568.32     54.31 o
   8   2  16      510.30      431.76     55.03 o
   9   2  16      185.98      166.67     59.18 o
  10   2  16      435.66      558.05     66.54 o
  11   2  16     1384.47     1612.79     87.53 o
  12   2  16      387.27      377.19     93.74 o
   1   3  16      615.81      388.18     48.23 o
   2   3  16     1337.74     1372.52     71.13 o
   3   3  16      656.16      627.09     53.14 o
   4   3  16      206.07      212.16     48.01 o
   5   3  16     1364.88     1308.54     58.75 o
   6   3  16      673.61      652.35     56.90 o
   7   3  16      187.83       79.90     51.33 o
   8   3  16       71.08      -25.81     50.39 o
   9   3  16      861.29      908.83     65.87 o
  10   3  16      312.96      203.34     70.56 o
  11   3  16       41.40      129.15     74.56 o
   0   4  16      140.25       83.07     65.23 o
   1   4  16      589.87      478.60     50.51 o
   2   4  16       12.98      -23.07     47.50 o
   3   4  16     1199.06     1265.95     68.31 o
   4   4  16      623.01      630.13     53.09 o
   5   4  16      149.83      220.97     52.66 o
   6   4  16      119.02       58.93     52.54 o
   7   4  16      358.01      195.84     55.66 o
   8   4  16      180.79      187.58     54.90 o
   9   4  16       40.20      110.84     56.70 o
  10   4  16       67.40       73.27     61.09 o
  11   4  16      652.91      779.31     86.25 o
   1   5  16      982.84      832.99     56.24 o
   2   5  16     2419.01     2710.72     84.81 o
   3   5  16     1629.49     1744.31     66.86 o
   4   5  16      475.07      531.64     52.12 o
   5   5  16     2007.60     2118.68     72.10 o
   6   5  16      924.72      903.94     62.22 o
   7   5  16       27.16      -29.30     55.98 o
   8   5  16      108.51      182.57     62.88 o
   9   5  16     1353.17     1376.49     75.52 o
  10   5  16      549.61      692.34     70.94 o
  11   5  16       84.01      237.94     82.02 o
   0   6  16       53.33      -21.54     70.44 o
   1   6  16       22.80        2.48     50.01 o
   2   6  16       78.72       -7.93     51.33 o
   3   6  16        2.33       14.03     52.94 o
   4   6  16        2.21       24.33     49.61 o
   5   6  16       49.93       -4.21     57.35 o
   6   6  16       35.25      -41.62     58.83 o
   7   6  16        0.36      -10.39     60.99 o
   8   6  16       14.15      -25.25     63.11 o
   9   6  16        4.78      -53.36     65.68 o
  10   6  16       14.68       12.40     73.81 o
   1   7  16      490.51      548.93     55.94 o
   2   7  16     2788.96     2792.64     88.50 o
   3   7  16      929.96     1016.12     65.66 o
   4   7  16      242.08      202.07     54.97 o
   5   7  16     1087.06     1145.95     69.27 o
   6   7  16     1696.14     1665.83     77.39 o
   7   7  16       39.97       22.18     64.25 o
   8   7  16       39.46       -5.42     66.70 o
   9   7  16      866.57     1029.96     76.48 o
   0   8  16      153.43       71.09     90.23 o
   1   8  16       91.87      -41.15     57.26 o
   2   8  16       37.31      -59.47     59.47 o
   3   8  16      457.28      469.17     65.31 o
   4   8  16      272.16      444.96     59.67 o
   5   8  16       42.44      -41.74     61.93 o
   6   8  16       24.59      -73.74     73.74 o
   7   8  16       83.02       92.99     70.38 o
   8   8  16      118.08       59.22     69.45 o
   9   8  16        3.99      -70.40     85.65 o
   1   9  16      411.73      287.54     70.63 o
   2   9  16     1651.26     1741.08     84.96 o
   3   9  16      715.59      680.75     75.05 o
   4   9  16      369.12      491.21     63.74 o
   5   9  16     1168.42     1182.30     83.84 o
   6   9  16      808.22      882.84     81.57 o
   7   9  16      167.66       30.18     84.15 o
   8   9  16       13.57      -70.77     70.77 o
   0  10  16      862.08     1325.88    115.60 o
   1  10  16      343.17      308.33     72.77 o
   2  10  16       26.42      -68.44     68.44 o
   3  10  16     1481.14     1737.52     88.13 o
   4  10  16      733.27      819.32     80.02 o
   5  10  16      502.18      622.33     93.04 o
   6  10  16       81.82       -8.04     70.24 o
   1  11  16        8.40      -71.01     73.24 o
   2  11  16      239.77      127.03     74.74 o
   3  11  16       41.31       65.28     87.33 o
   4  11  16       51.68      -76.24     76.24 o
   1   1  17       52.04       91.65     48.06 o
   2   1  17     7180.82     7146.88    120.35 o
   3   1  17       65.76       72.07     52.50 o
   4   1  17      341.02      349.93     54.59 o
   5   1  17       23.12      -14.60     52.02 o
   6   1  17     2624.59     2522.43     76.63 o
   7   1  17       28.85       35.87     53.19 o
   8   1  17      166.26      195.66     64.29 o
   9   1  17       49.58      131.27     64.63 o
  10   1  17     2669.58     2894.81    155.89 o
   0   2  17     1473.38     1270.97     83.79 o
   1   2  17       14.34       39.89     47.33 o
   2   2  17       58.90        9.99     48.01 o
   3   2  17      370.50      333.21     52.55 o
   4   2  17     3658.75     3688.19    109.49 o
   5   2  17       40.54      115.58     52.33 o
   6   2  17      117.72       69.67     52.69 o
   7   2  17       54.30       -7.97     56.96 o
   8   2  17      865.69      757.49     61.42 o
   9   2  17       13.21       19.75     58.35 o
  10   2  17      427.88      336.60     73.43 o
   1   3  17       26.69      -43.40     47.97 o
   2   3  17     2970.12     3211.34     90.11 o
   3   3  17        3.41       36.53     50.72 o
   4   3  17      260.89      315.79     55.19 o
   5   3  17      191.31      179.91     51.71 o
   6   3  17      986.77      990.77     59.91 o
   7   3  17        1.71      -62.38     62.38 o
   8   3  17        5.35      -64.34     64.34 o
   9   3  17        1.97      -35.99     62.09 o
  10   3  17     1004.54     1093.00     74.77 o
   0   4  17     1040.86      987.30    108.68 o
   1   4  17       62.12        3.77     59.01 o
   2   4  17       28.01      -14.76     51.17 o
   3   4  17        1.77       11.56     52.05 o
   4   4  17     4310.04     4966.50    106.52 o
   5   4  17       21.30       20.91     51.62 o
   6   4  17       80.35      -54.21     55.72 o
   7   4  17       23.38      -32.71     57.81 o
   8   4  17      376.32      211.99     62.79 o
   9   4  17        0.13        5.09     70.37 o
  10   4  17      330.29      317.99     75.09 o
   1   5  17        1.86      -51.17     51.17 o
   2   5  17      765.92      734.43     58.33 o
   3   5  17       36.66       46.09     54.37 o
   4   5  17      168.23      119.96     55.61 o
   5   5  17       30.97       -4.85     52.91 o
   6   5  17      393.71      323.14     60.48 o
   7   5  17       15.85      -16.20     72.22 o
   8   5  17       19.77      -38.30     66.84 o
   9   5  17        0.39      -68.23     68.23 o
   0   6  17     2259.54     2116.16    103.52 o
   1   6  17       91.85      110.54     64.35 o
   2   6  17       28.99      -13.31     54.64 o
   3   6  17       30.33      112.49     57.20 o
   4   6  17     5827.58     6206.75    127.39 o
   5   6  17        8.67       28.43     57.11 o
   6   6  17      159.69      127.07     65.64 o
   7   6  17      176.21       88.06     66.62 o
   8   6  17     1224.06     1116.06     77.97 o
   9   6  17       14.16      -22.89     71.78 o
   1   7  17       27.22      -55.12     55.12 o
   2   7  17      208.68      201.26     62.68 o
   3   7  17        2.85      -60.93     60.93 o
   4   7  17        4.14      -58.74     58.74 o
   5   7  17        0.80        3.06     59.12 o
   6   7  17      148.77      134.92     76.66 o
   7   7  17      161.29       98.56     70.38 o
   8   7  17       58.34       13.63     71.79 o
   0   8  17     1788.39     1730.52    120.47 o
   1   8  17      268.26      216.35     69.32 o
   2   8  17        2.27      -63.23     63.23 o
   3   8  17      120.80      111.56     65.56 o
   4   8  17     4410.39     5046.81    116.79 o
   5   8  17        1.29      100.22     63.08 o
   6   8  17      134.15       91.36     70.05 o
   7   8  17      156.50      139.73     72.80 o
   1   9  17       10.40       70.66     73.07 o
   2   9  17      980.88     1027.87     80.02 o
   3   9  17       19.49       24.99     72.11 o
   4   9  17       51.45      -62.65     67.87 o
   5   9  17        9.84       38.49     65.69 o
   0  10  17      944.70     1155.77    187.95 o
   1  10  17       67.32       -3.27     75.11 o
   2  10  17        0.21       -0.18     76.26 o
   3  10  17        2.88      -80.85     80.85 o
   0   0  18      416.83      460.56    189.71 o
   1   0  18     1314.88     1092.41     97.30 o
   2   0  18        3.01       -3.92     80.89 o
   3   0  18     1760.55     1989.99    113.28 o
   4   0  18     2020.77     1904.16     99.28 o
   5   0  18      271.05      355.17     83.73 o
   6   0  18        4.20       87.43     82.34 o
   7   0  18     1065.27     1165.12    110.66 o
   8   0  18      285.24      359.81     89.56 o
   9   0  18      104.92      117.57     97.48 o
   1   1  18      132.48       92.69     58.60 o
   2   1  18      426.72      318.00     58.17 o
   3   1  18       64.01        2.24     55.99 o
   4   1  18        1.91      -55.72     55.72 o
   5   1  18      108.12       59.92     58.98 o
   6   1  18      200.21       85.44     61.28 o
   7   1  18        2.66      -65.14     65.14 o
   8   1  18        6.64        5.55     56.31 o
   9   1  18      231.02      310.38     65.30 o
   0   2  18       90.98       69.92     73.79 o
   1   2  18     1061.93      785.07     58.68 o
   2   2  18        3.72       38.14     54.94 o
   3   2  18     1872.40     1996.32     74.13 o
   4   2  18     1335.43     1460.07     71.70 o
   5   2  18      218.30      271.36     60.74 o
   6   2  18        4.61      -58.02     58.02 o
   7   2  18      732.58      655.53     65.17 o
   8   2  18       92.06      109.66     67.45 o
   9   2  18      170.85        1.31     67.90 o
   1   3  18      419.26      422.78     56.42 o
   2   3  18      808.34      785.62     59.72 o
   3   3  18      456.02      522.92     58.11 o
   4   3  18        0.42      -46.03     58.45 o
   5   3  18      525.72      516.96     64.48 o
   6   3  18      241.46      201.88     60.27 o
   7   3  18       31.87      -60.38     60.38 o
   8   3  18        6.27      -71.42     71.42 o
   0   4  18      286.56      254.65     81.89 o
   1   4  18      538.36      494.94     59.02 o
   2   4  18       10.26      -24.41     54.44 o
   3   4  18     1138.01     1172.34     67.03 o
   4   4  18      699.78      641.66     62.67 o
   5   4  18      155.71      179.25     60.21 o
   6   4  18       20.68       17.48     57.02 o
   7   4  18      418.72      296.77     69.29 o
   8   4  18      140.95      186.14     74.96 o
   1   5  18      786.75      971.12     64.01 o
   2   5  18      941.76      942.80     67.21 o
   3   5  18      683.99      569.94     62.90 o
   4   5  18       16.61      -38.32     58.45 o
   5   5  18     1542.75     1488.11     73.67 o
   6   5  18      145.81      127.97     62.70 o
   7   5  18      212.87      216.35     70.62 o
   0   6  18       12.39      -90.32     90.32 o
   1   6  18        6.99      -52.90     58.49 o
   2   6  18       17.35      -59.17     59.17 o
   3   6  18       20.62      -40.85     63.96 o
   4   6  18       31.96       54.49     65.36 o
   5   6  18       62.89       46.38     62.34 o
   6   6  18        5.93        3.52     63.94 o
   7   6  18        9.16      -71.16     71.16 o
   1   7  18      936.95      823.34     71.76 o
   2   7  18      828.09      939.05     72.88 o
   3   7  18     1010.46      966.56     74.70 o
   4   7  18        0.72        4.38     72.01 o
   5   7  18     2060.58     2016.81     81.82 o
   0   8  18        0.99        7.10    101.94 o
   1   8  18       60.96       26.26     73.75 o
   2   8  18        3.32        4.31     74.11 o
   3   8  18      318.39      433.19     74.15 o
   4   8  18      150.06      167.75     73.55 o
   1   9  18      576.85      683.58     83.14 o
   1   1  19      547.43      489.67     71.47 o
   2   1  19      510.91      563.66     71.56 o
   3   1  19     1099.22     1108.88     73.10 o
   4   1  19      189.46      237.03     66.49 o
   5   1  19     1409.24     1352.43     85.65 o
   6   1  19      511.94      419.26     70.45 o
   7   1  19       50.00       22.80     69.75 o
   0   2  19      119.61      -10.34     85.70 o
   1   2  19      459.56      457.10     66.04 o
   2   2  19       16.14      -58.98     58.98 o
   3   2  19      501.77      527.63     65.59 o
   4   2  19       78.88       54.10     62.90 o
   5   2  19      184.03      224.41     67.13 o
   6   2  19       84.05        9.82     66.94 o
   7   2  19      293.14      281.50     87.66 o
   1   3  19      380.39      402.68     61.59 o
   2   3  19      362.27      336.15     63.73 o
   3   3  19      721.90      739.19     69.06 o
   4   3  19       35.33       46.32     62.83 o
   5   3  19     1168.48     1250.82     77.54 o
   6   3  19      234.46       86.95     68.55 o
   0   4  19      338.30      225.71    107.26 o
   1   4  19      360.99      357.95     62.88 o
   2   4  19       19.61        6.32     59.93 o
   3   4  19     1017.03     1142.59     69.94 o
   4   4  19      221.21      295.40     66.98 o
   5   4  19      130.81      116.72     67.52 o
   6   4  19       48.36       20.94     70.36 o
   1   5  19      135.15       55.77     61.35 o
   2   5  19       21.53       66.26     62.18 o
   3   5  19      268.93      213.77     63.74 o
   4   5  19        5.09      -64.09     64.09 o
   5   5  19      501.10      424.21     86.94 o
   0   6  19      331.55      259.07     91.28 o
   1   6  19      765.81      447.04     68.23 o
   2   6  19       19.45       29.01     68.79 o
   3   6  19     2126.09     2343.02     90.88 o
   1   7  19       95.22      120.17     72.06 o
   0   0  20     2105.73     2275.69    177.44 o
   1   0  20       37.61       69.15     94.12 o
   2   0  20       58.59       56.50     96.45 o
   3   0  20       33.70      -46.53     97.96 o
   4   0  20     4068.05     4682.58    184.04 o
   1   1  20        9.00      -66.72     66.72 o
   2   1  20      407.22      545.96     72.53 o
   3   1  20       44.01       50.75     69.37 o
   4   1  20       39.74       28.69     71.53 o
   0   2  20     1094.71     1120.94    185.74 o
   1   2  20       10.09      -27.03     67.87 o
   2   2  20       21.58       87.60     68.66 o
   3   2  20       45.60      125.88     70.83 o
   1   3  20        1.07       70.13     68.82 o
   2   3  20     1294.60     1424.20     82.30 o
   0   4  20      418.14      194.40     92.79 o
 
